# Supplementary material for: Upregulation of RNA cap methyltransferase RNMT drives ribosome biogenesis during T cell activation
Source: Nucleic Acids Res. 2021 Jun 14;49(12):6722–38. doi: 10.1093/nar/gkab465 (PMC8266598; doi:10.1093/nar/gkab465)
Supplement: gkab465_Supplemental_Files [file gkab465_supplemental_files.zip]

Archive with 3 entries (3 files):
- Supplemental-11-legends.pdf
- Supplementalmethodinformation.pdf
- SupplementalTables.NAR.xlsx
