# Supplementary material for: Upregulation of RNA cap methyltransferase RNMT drives ribosome biogenesis during T cell activation
Source: Nucleic Acids Res. 2021 Jun 14;49(12):6722–38. doi: 10.1093/nar/gkab465 (PMC8266598; doi:10.1093/nar/gkab465)
Supplement: gkab465_Supplemental_Files [file gkab465_supplemental_files.zip › SupplementalTables.NAR.xlsx]

## Sheet: Table1. Reagents
Supplemental Table 1. Reagents
Technique	Item	Supplier	Identifier
Western	anti-mouse RNMT FL, polyclonal raised in sheep	University of Dundee
Western (Blot fig.S1M)	Anti-FAM103A1 antibody (RAM)	Abcam	ab122757
Western (all other RAM blots)	Anti-human RAM FL, polyclonal raised in sheep.	University of Dundee
IP	LARP1 rabbit polyclonal antibody	Abcam	ab86359
IP/Western	LARP1 rabbit polyclonal antibody	Protein Tech	13708-1-AP
IP	LARP1 mouse monoclonal antibody A-8	Santa Cruz	sc-515873
Western	Anti-Actin antibody [EPR16769]	Abcam	ab179467
Western	Ribosomal Protein S19 Antibody (WW-4)	Santa Cruz	sc-100836
Western	Ribosomal Protein S3 Antibody (C-7)	Santa Cruz	sc-376008
IP	Rabbit IgG Isotype Control	Fisher	31235
IP	Mouse IgG1 kappa Isotype Control, eBioscience	Thermo Fisher	14-4714-85
Western	RNA Pol II Ser5-P antibody	Chromotek	3E8
Western	RNA Pol II Ser2-P antibody	Chromotek	3E10
Western	Total RNA pol II (clone D8L4Y)	Cell signaling
Western	Goat anti-Rabbit IgG (H+L) Secondary Antibody, HRP conjugate	Thermo Fisher	31460
Western	Goat anti-Mouse IgG (H+L) Secondary Antibody, HRP conjugate	Thermo Fisher	31430
Flow cytometry	Alexa fluor 488 anti-mouse CD4 clone RM4-5	Biolegend	100529
Flow cytometry	APC anti-mouse CD19 clone 6D5	Biolegend	115512
Flow cytometry	PE-Cy7 anti mouse CD25	Invitrogen	25-0251-82
Flow cytometry	APC anti-mouse CD3 clone 145-2C11	Biolegend	100312
Flow cytometry	PE anti-mouse CD3 clone 145-2C12	Biolegend	100307
Flow cytometry	APC-Cy7 anti mouse CD45 clone 30-F11	Biolegend	103115
Flow cytometry	Brilliant violet 421 anti mouse CD62L clone MEL-14	Biolegend	104436
Flow cytometry	PerCP-Cy5.5 anti mouse CD69 clone H1.2F3	Biolegend	104521
Flow cytometry	PE-Cy7 anti-mouse CD4 clone RM4-5	Biolegend	100528
Flow cytometry	APC anti mouse CD44 clone IM7	Biolegend	103012
Flow cytometry	APC-eFluor780 anti mouse CD44 clone IM7	eBioscience	47-0441-82
Flow cytometry	APC anti mouse CD8 clone 53-6.7	Biolegend	100712
Flow cytometry	PE anti mouse CD8 clone 53-6.7	Biolegend	100708
Flow cytometry	Brilliant violet 605 anti mouse CD8 clone 53-6.7	Biolegend	100744
Flow cytometry	anti mouse CD16/32 clone 93 (FC block)	Biolegend	10132
Flow cytometry	PerCP-Cy5.5 anti mouse TCRb chain clone H57-597	Biolegend	109228
Flow cytometry	PE anti mouse TCRb chain clone H57-598	Biolegend	109208
Flow cytometry	APC anti mouse Thy1.2 clone 53-2.1	Biolegend	140312
Flow cytometry	Alexa Fluor 647 anti puromycin clone 12D10	EMD millipore	MABE343-AF647
Flow cytometry	Fixable live dead dye E Fluor 780	Thermo Fisher	65-0865-18
Flow cytometry	APC Annexin V	Biolegend	640920
QPCR	Eif4a2 F ACTTGTTGGCCCGTGGGATT	Invitrogen
QPCR	Eif4a2 R TCACGATTGGTAGGTAGATCGTAGTT	Invitrogen
QPCR	Rpl13a F GACCTCCTCCTTTCCCAGGC	Invitrogen
QPCR	Rpl13a R AAGTACCTGCTTGGCCACAA	Invitrogen
QPCR	Rpl4 F CCTTCTCCTCTCCCCGTCAT	Invitrogen
QPCR	Rpl4 R GGCATAGGGCTGTCTGTTGT	Invitrogen
QPCR	Actb F CTTTGCAGCTCCTTCGTTGC	Invitrogen
QPCR	Actb R CCTTCTGACCCATTCCCACC	Invitrogen
QPCR	SNORA63 F GTGTTCTATTGTCGTTCCCCCT	Invitrogen
QPCR	SNORA63 R AGTATGGTAGAGCTAGGCAGAGA	Invitrogen
QPCR	Snord17 F CCAGTCTCGGTTCCTGTTCTG	Invitrogen
QPCR	Snord17 R TACCAGTAGTAGCCTGCCAGC	Invitrogen
QPCR	U2 snRNA F GCTTCTCGGCCTTTTGGCTA	Invitrogen
QPCR	U2 snRNA R AATACCAGGTCGATGCGTGG	Invitrogen
QPCR	Pten for TGACACCGCCAAATTTAACTGC	Invitrogen
QPCR	Pten rev TCATCTTCACTTAGCCATTGGTCA	Invitrogen
QPCR	18S F atcagataccgtcgtagttccg	Eurofins
QPCR	18S R tccgtcaattcctttaagtttcagc	Eurofins
QPCR	Tbp F TTGGCTAGGTTTCTGCGGTC	Invitrogen
QPCR	Tbp R TGGAAGGCTGTTGTTCTGGT	Invitrogen
QPCR	Ddx56 F TTCTCTGTCACTTGCCTCGG	Invitrogen
QPCR	Ddx56 R GCAGCTGGGACTCCTGTAAC	Invitrogen
QPCR	Rnmt exon3 DNA F CTGGAGGAAGGACACAGCTCA	Invitrogen
QPCR	Rnmt exon3 DNA R GCGACTTTGACTACGCTTCGC	Invitrogen
QPCR	Ubc DNA F AGCCCAGTGTTACCACCAAGAA	Invitrogen
QPCR	Ubc DNA R ACCCAAGAACAAGCACAAGGAG	Invitrogen
library prep	InvRiL19 RNA linker AGAUCGGAAGAGCACACGUC/3’SpC3	Sigma
library prep	InvAR17 primer CAGACGTGTGCTCTTCCGA	Sigma
library prep	InvR3Tr3 DNA linker NNNNNNNNNNAGATCGGAAGAGCGTCGTGT/3'SpC3	Sigma
library prep	D501_PCR AATGATACGGCGACCACCGAGATCTACACTATAGCCTACACTCTTTCCCTACACGACGCTCTTCCGATCT	Sigma
library prep	D502_PCR AATGATACGGCGACCACCGAGATCTACACATAGAGGCACACTCTTTCCCTACACGACGCTCTTCCGATCT	Invitrogen
library prep	D503_PCR AATGATACGGCGACCACCGAGATCTACACCCTATCCTACACTCTTTCCCTACACGACGCTCTTCCGATCT	Invitrogen
library prep	D504_PCR AATGATACGGCGACCACCGAGATCTACACGGCTCTGAACACTCTTTCCCTACACGACGCTCTTCCGATCT	Invitrogen
library prep	D701_PCR CAAGCAGAAGACGGCATACGAGATCGAGTAATGTGACTGGAGTTCAGACGTGTGCTCTTCCGATC	Sigma
library prep	D702-PCR CAAGCAGAAGACGGCATACGAGATTCTCCGGAGTGACTGGAGTTCAGACGTGTGCTCTTCCGATC	Invitrogen
library prep	D703-PCR CAAGCAGAAGACGGCATACGAGATAATGAGCGGTGACTGGAGTTCAGACGTGTGCTCTTCCGATC	Invitrogen
library prep	D704-PCR CAAGCAGAAGACGGCATACGAGATGGAATCTCGTGACTGGAGTTCAGACGTGTGCTCTTCCGATC	Invitrogen
library prep	D705-PCR CAAGCAGAAGACGGCATACGAGATTTCTGAATGTGACTGGAGTTCAGACGTGTGCTCTTCCGATC	Invitrogen
library prep	D706-PCR CAAGCAGAAGACGGCATACGAGATACGAATTCGTGACTGGAGTTCAGACGTGTGCTCTTCCGATC	Invitrogen
library prep	D709-PCR: CAAGCAGAAGACGGCATACGAGATCGGCTATGGTGACTGGAGTTCAGACGTGTGCTCTTCCGATC	Invitrogen
library prep	D710-PCR: CAAGCAGAAGACGGCATACGAGATTTCGCGGAGTGACTGGAGTTCAGACGTGTGCTCTTCCGATC	Invitrogen
library prep	D711-PCR: CAAGCAGAAGACGGCATACGAGATGCGCGAGAGTGACTGGAGTTCAGACGTGTGCTCTTCCGATC	Invitrogen
library prep	D712-PCR: CAAGCAGAAGACGGCATACGAGATCTATCGCTGTGACTGGAGTTCAGACGTGTGCTCTTCCGATC	Invitrogen
CAP MAP	GpppA	NEB
CAP MAP	m7GpppA	NEB
CAP MAP	GpppG	NEB
CAP MAP	m7GpppG	NEB
CAP MAP	Gpppm6Am	Synthesised
CAP MAP	m7Gpppm6Am	Synthesised
CAP MAP	GpppAm	Synthesised
CAP MAP	GpppGm	Synthesised
CAP MAP	m7GpppGm	Synthesised
CAP MAP	m7GpppAm	Synthesised
CAP MAP	m7Gpppm6A	Synthesised
CAP MAP	ARCA (m7GO-3mpppG)	NEB
CAP MAP	m7GpppCm	Synthesised
CAP MAP	m7GpppC	Synthesised
CAP MAP	GpppCm	Synthesised
CAP MAP	m7GpppU	Synthesised

## Sheet: Table2. Naive CD4 RNAseq
Supplemental Table 2. RNAseq analysis of ribosome depleted total RNA from control (n=3) and Rnmt cKO (n=3) FACS sorted naïve CD4 T cells. Control and Rnmt cKO samples were compared using the exact test in EdgeR
							Reads per million (RPM)
Ensembl gene ID	MGI symbol	Description	log2 (Rnmt cKO/Control)	log2 (RPM)	p-value	FDR (adjusted p value)	Control 1	Control 2	Control 3	Rnmt cKO 1	Rnmt cKO 2	Rnmt cKO 3
ENSMUSG00000000001	Gnai3	guanine nucleotide binding protein (G protein), alpha inhibiting 3 [Source:MGI Symbol;Acc:MGI:95773]	0.070444	7.5599	0.5415	0.783154	187.541	183.031	181.084	170.996	182.912	225.155
ENSMUSG00000000028	Cdc45	cell division cycle 45 [Source:MGI Symbol;Acc:MGI:1338073]	1.51826	2.59368	2.79015e-11	2.06178e-09	3.16872	2.39648	3.32061	8.18823	8.237	8.93827
ENSMUSG00000000056	Narf	nuclear prelamin A recognition factor [Source:MGI Symbol;Acc:MGI:1914858]	0.0879514	5.64635	0.384245	0.665744	46.944	46.332	51.8015	51.0435	52.0545	51.0375
ENSMUSG00000000078	Klf6	Kruppel-like factor 6 [Source:MGI Symbol;Acc:MGI:1346318]	-0.058758	6.84432	0.5562	0.7927	114.309	126.714	110.023	111.445	105.977	119.773
ENSMUSG00000000085	Scmh1	sex comb on midleg homolog 1 [Source:MGI Symbol;Acc:MGI:1352762]	0.0862507	3.81947	0.60294	0.82247	13.1443	13.4802	13.8359	15.9511	14.8606	12.2454
ENSMUSG00000000088	Cox5a	cytochrome c oxidase subunit Va [Source:MGI Symbol;Acc:MGI:88474]	0.17099	5.1308	0.28574	0.569242	31.6872	34.05	32.4313	31.2641	32.3536	46.8365
ENSMUSG00000000131	Xpo6	exportin 6 [Source:MGI Symbol;Acc:MGI:2429950]	0.0973507	8.06641	0.374407	0.658245	243.287	247.537	285.572	300.731	279.124	250.897
ENSMUSG00000000134	Tfe3	transcription factor E3 [Source:MGI Symbol;Acc:MGI:98511]	0.258438	4.42499	0.0823522	0.276361	22.6505	19.2717	16.1603	23.5013	22.4182	23.5076
ENSMUSG00000000142	Axin2	axin 2 [Source:MGI Symbol;Acc:MGI:1270862]	-0.09849	5.66258	0.325436	0.611277	54.8071	51.2248	50.5839	50.9372	47.0443	48.356
ENSMUSG00000000148	Brat1	BRCA1-associated ATM activator 1 [Source:MGI Symbol;Acc:MGI:1891679]	0.228348	5.57013	0.0310631	0.14672	47.4134	42.8371	40.4007	51.3625	49.2522	52.3782
ENSMUSG00000000149	Gna12	guanine nucleotide binding protein, alpha 12 [Source:MGI Symbol;Acc:MGI:95767]	-0.3949	4.14321	0.0165071	0.0926577	18.3082	23.2659	18.042	14.037	14.0963	17.2509
ENSMUSG00000000168	Dlat	dihydrolipoamide S-acetyltransferase (E2 component of pyruvate dehydrogenase complex) [Source:MGI Symbol;Acc:MGI:2385311]	0.172811	5.19701	0.123266	0.349804	34.0344	34.2497	34.5343	35.6241	37.9582	42.1886
ENSMUSG00000000171	Sdhd	succinate dehydrogenase complex, subunit D, integral membrane protein [Source:MGI Symbol;Acc:MGI:1914175]	0.137529	5.3239	0.378105	0.661478	45.3009	36.0471	32.542	37.1129	38.8922	49.0711
ENSMUSG00000000184	Ccnd2	cyclin D2 [Source:MGI Symbol;Acc:MGI:88314]	-0.0390063	8.93615	0.741362	0.900311	478.946	438.357	571.587	472.578	466.367	510.107
ENSMUSG00000000194	Gpr107	G protein-coupled receptor 107 [Source:MGI Symbol;Acc:MGI:2139054]	0.208388	6.06404	0.0507495	0.202926	56.2154	62.6081	66.6335	77.735	69.7173	67.1264
ENSMUSG00000000244	Tspan32	tetraspanin 32 [Source:MGI Symbol;Acc:MGI:1350360]	-0.136241	7.80368	0.190106	0.452387	241.175	242.544	217.61	234.268	208.812	195.301
ENSMUSG00000000275	Trim25	tripartite motif-containing 25 [Source:MGI Symbol;Acc:MGI:102749]	0.200166	6.62725	0.0566544	0.218	95.7657	81.9797	97.7365	105.277	98.5044	112.533
ENSMUSG00000000276	Dgke	diacylglycerol kinase, epsilon [Source:MGI Symbol;Acc:MGI:1889276]	0.103489	5.63116	0.369804	0.654013	46.3572	51.3247	44.9389	52.3196	55.7059	45.317
ENSMUSG00000000278	Scpep1	serine carboxypeptidase 1 [Source:MGI Symbol;Acc:MGI:1921867]	-0.0840737	1.10783	0.898109	0.973702	3.40344	1.2981	1.43893	1.70145	2.29277	1.69827
ENSMUSG00000000282	Mnt	max binding protein [Source:MGI Symbol;Acc:MGI:109150]	0.336877	5.15303	0.0136566	0.0805626	32.7434	31.354	29.5534	47.2152	35.4106	35.9318
ENSMUSG00000000290	Itgb2	integrin beta 2 [Source:MGI Symbol;Acc:MGI:96611]	0.0955714	8.94169	0.382366	0.66451	486.457	480.096	459.129	470.345	478.935	573.926
ENSMUSG00000000295	Hddc2	HD domain containing 2 [Source:MGI Symbol;Acc:MGI:1916942]	0.0910693	4.41428	0.498029	0.754499	20.1859	21.1689	19.9236	22.4379	19.3612	23.597
ENSMUSG00000000301	Pemt	phosphatidylethanolamine N-methyltransferase [Source:MGI Symbol;Acc:MGI:104535]	0.681888	1.42787	0.0193626	0.104008	1.87776	2.29663	1.43893	2.97754	2.97211	3.12839
ENSMUSG00000000325	Arvcf	armadillo repeat gene deleted in velo-cardio-facial syndrome [Source:MGI Symbol;Acc:MGI:109620]	-0.0332745	1.43733	0.952245	0.992356	1.99512	1.99707	3.65267	2.97754	2.29277	2.23457
ENSMUSG00000000326	Comt	catechol-O-methyltransferase [Source:MGI Symbol;Acc:MGI:88470]	-0.280203	3.8822	0.117102	0.339527	13.6138	14.6785	19.7023	12.1228	14.0963	13.2286
ENSMUSG00000000339	Rtca	RNA 3'-terminal phosphate cyclase [Source:MGI Symbol;Acc:MGI:1913618]	0.099227	4.29471	0.531531	0.776837	22.5331	16.5757	17.2672	19.7794	19.616	20.8262
ENSMUSG00000000340	Dbt	dihydrolipoamide branched chain transacylase E2 [Source:MGI Symbol;Acc:MGI:105386]	0.105947	4.74904	0.363203	0.647642	25.2324	26.2615	25.5687	26.0534	27.768	29.0494
ENSMUSG00000000346	Dazap2	DAZ associated protein 2 [Source:MGI Symbol;Acc:MGI:1344344]	0.399738	7.3547	0.00488516	0.0372001	148.93	151.278	122.42	170.677	160.919	225.959
ENSMUSG00000000355	Mcts1	malignant T cell amplified sequence 1 [Source:MGI Symbol;Acc:MGI:1916245]	-0.0852069	4.89487	0.477214	0.739422	30.7483	27.4597	33.2061	28.9246	28.0228	29.1388
ENSMUSG00000000374	Trappc10	trafficking protein particle complex 10 [Source:MGI Symbol;Acc:MGI:1336209]	0.0813669	6.92107	0.372064	0.656356	116.186	122.52	113.897	122.185	119.649	131.303
ENSMUSG00000000378	Ccm2	cerebral cavernous malformation 2 [Source:MGI Symbol;Acc:MGI:2384924]	0.074271	7.77278	0.441714	0.713963	221.576	213.986	203	231.504	206.18	234.719
ENSMUSG00000000384	Tbrg4	transforming growth factor beta regulated gene 4 [Source:MGI Symbol;Acc:MGI:1100868]	-0.0621026	5.35209	0.606472	0.824932	39.6677	46.0325	38.7404	42.8553	38.2978	38.3452
ENSMUSG00000000386	Mx1	MX dynamin-like GTPase 1 [Source:MGI Symbol;Acc:MGI:97243]	1.21447	2.80737	1.40657e-06	3.99886e-05	4.57704	3.99414	3.54198	11.9101	9.00126	7.32938
ENSMUSG00000000399	Ndufa9	NADH dehydrogenase (ubiquinone) 1 alpha subcomplex, 9 [Source:MGI Symbol;Acc:MGI:1913358]	0.00446557	5.51342	0.979343	1	48.7044	47.1308	40.4007	43.2806	44.6666	48.6242
ENSMUSG00000000409	Lck	lymphocyte protein tyrosine kinase [Source:MGI Symbol;Acc:MGI:96756]	-0.0470809	9.30851	0.688161	0.87146	680.218	658.434	594.057	589.871	570.391	710.324
ENSMUSG00000000420	Galnt1	UDP-N-acetyl-alpha-D-galactosamine:polypeptide N-acetylgalactosaminyltransferase 1 [Source:MGI Symbol;Acc:MGI:894693]	-0.146838	7.1234	0.109179	0.326025	144.118	147.184	147.767	123.355	132.726	140.331
ENSMUSG00000000439	Mkrn2	makorin, ring finger protein, 2 [Source:MGI Symbol;Acc:MGI:1914277]	0.317016	5.52623	0.00463783	0.0356063	41.1933	43.9355	37.1908	55.2971	48.3181	49.0711
ENSMUSG00000000441	Raf1	v-raf-leukemia viral oncogene 1 [Source:MGI Symbol;Acc:MGI:97847]	0.128128	7.21896	0.149782	0.392707	139.776	144.288	142.343	156.533	161.683	147.839
ENSMUSG00000000486	Sept1	septin 1 [Source:MGI Symbol;Acc:MGI:1858916]	0.052412	8.5429	0.680926	0.867609	381.889	391.925	324.091	353.689	342.642	442.176
ENSMUSG00000000530	Acvrl1	activin A receptor, type II-like 1 [Source:MGI Symbol;Acc:MGI:1338946]	0.436749	5.57943	0.00139377	0.0137083	40.6065	38.843	41.729	48.9167	48.7427	66.2326
ENSMUSG00000000531	Grasp	GRP1 (general receptor for phosphoinositides 1)-associated scaffold protein [Source:MGI Symbol;Acc:MGI:1860303]	-0.120431	2.41725	0.613452	0.828461	5.868	5.69165	4.53816	4.78533	5.34981	4.6479
ENSMUSG00000000532	Acvr1b	activin A receptor, type 1B [Source:MGI Symbol;Acc:MGI:1338944]	-0.20654	5.9062	0.0375389	0.166721	63.3744	65.1045	63.7557	55.4035	51.46	59.797
ENSMUSG00000000538	Tom1l2	target of myb1-like 2 (chicken) [Source:MGI Symbol;Acc:MGI:2443306]	-0.0747645	5.06075	0.588596	0.813876	31.8046	31.9531	38.4084	35.4114	33.8821	27.798
ENSMUSG00000000555	Itga5	integrin alpha 5 (fibronectin receptor alpha) [Source:MGI Symbol;Acc:MGI:96604]	-0.232184	2.40246	0.362889	0.647642	5.16384	4.99267	6.41984	4.99801	5.34981	3.75407
ENSMUSG00000000561	Wdr77	WD repeat domain 77 [Source:MGI Symbol;Acc:MGI:1917715]	0.028879	4.61933	0.815481	0.935649	23.1199	23.3657	25.9007	25.4154	24.9658	23.5076
ENSMUSG00000000563	Atp5f1	ATP synthase, H+ transporting, mitochondrial F0 complex, subunit B1 [Source:MGI Symbol;Acc:MGI:1100495]	0.102001	7.25634	0.339052	0.623526	156.558	141.792	143.561	146.644	149.455	177.961
ENSMUSG00000000568	Hnrnpd	heterogeneous nuclear ribonucleoprotein D [Source:MGI Symbol;Acc:MGI:101947]	0.22236	6.57013	0.101166	0.312954	77.2229	86.8725	98.29	109.637	113.025	83.5728
ENSMUSG00000000579	Dynlt1c	dynein light chain Tctex-type 1C [Source:MGI Symbol;Acc:MGI:3807476]	0.488201	1.87292	0.0859314	0.28396	1.99512	2.9956	3.54198	4.78533	3.48162	3.84346
ENSMUSG00000000581	C1d	C1D nuclear receptor co-repressor [Source:MGI Symbol;Acc:MGI:1927354]	-0.0554977	5.00874	0.610386	0.826803	31.6872	32.9516	33.2061	30.5198	31.0798	32.5353
ENSMUSG00000000594	Gm2a	GM2 ganglioside activator protein [Source:MGI Symbol;Acc:MGI:95762]	-0.0129949	6.92898	0.91124	0.978588	133.204	121.022	112.458	110.063	113.874	139.258
ENSMUSG00000000600	Krit1	KRIT1, ankyrin repeat containing [Source:MGI Symbol;Acc:MGI:1930618]	0.071305	7.27286	0.676098	0.864627	134.964	151.078	165.809	185.99	176.289	112.622
ENSMUSG00000000605	Clcn4	chloride channel, voltage-sensitive 4 [Source:MGI Symbol;Acc:MGI:104571]	0.0940403	6.66642	0.288369	0.571477	100.695	95.3601	98.1793	103.363	108.015	102.522
ENSMUSG00000000617	Grm6	glutamate receptor, metabotropic 6 [Source:MGI Symbol;Acc:MGI:1351343]	-0.0391889	0.96413	0.932696	0.984623	1.40832	1.79736	2.10305	1.59511	1.86819	1.69827
ENSMUSG00000000627	Sema4f	sema domain, immunoglobulin domain (Ig), TM domain, and short cytoplasmic domain [Source:MGI Symbol;Acc:MGI:1340055]	-0.72511	4.29082	1.08467e-07	4.17226e-06	26.5234	24.0647	22.3588	14.5687	15.5399	13.9437
ENSMUSG00000000631	Myo18a	myosin XVIIIA [Source:MGI Symbol;Acc:MGI:2667185]	-0.593871	6.20692	1.06194e-08	5.16352e-07	80.6263	91.3659	94.1946	63.2727	55.8758	57.4731
ENSMUSG00000000682	Cd52	CD52 antigen [Source:MGI Symbol;Acc:MGI:1346088]	-0.195624	9.24975	0.121867	0.347896	732.678	616.096	600.809	534.681	516.638	650.885
ENSMUSG00000000686	Abhd15	abhydrolase domain containing 15 [Source:MGI Symbol;Acc:MGI:1914727]	-0.527711	2.92456	0.0129768	0.0778192	9.3888	8.08813	8.96564	4.89167	7.38783	5.89926
ENSMUSG00000000708	Kat2b	K(lysine) acetyltransferase 2B [Source:MGI Symbol;Acc:MGI:1343094]	0.409512	6.86498	1.28791e-05	0.000289143	100.93	98.7551	99.9503	138.668	137.736	121.65
ENSMUSG00000000711	Rab5b	RAB5B, member RAS oncogene family [Source:MGI Symbol;Acc:MGI:105938]	-0.162945	5.83822	0.0986127	0.308357	61.2619	57.216	62.4274	50.5118	54.4322	56.4005
ENSMUSG00000000732	Icosl	icos ligand [Source:MGI Symbol;Acc:MGI:1354701]	0.0842628	2.93409	0.673226	0.863154	7.27632	7.38916	6.97328	7.3375	8.06717	7.50814
ENSMUSG00000000738	Spg7	spastic paraplegia 7 homolog (human) [Source:MGI Symbol;Acc:MGI:2385906]	-0.0249484	5.9464	0.799627	0.928461	64.1959	61.7095	60.103	63.698	60.0367	59.1713
ENSMUSG00000000740	Rpl13	ribosomal protein L13 [Source:MGI Symbol;Acc:MGI:105922]	-0.664338	9.38773	0.000128229	0.00199483	947.564	794.135	722.564	457.477	427.475	669.834
ENSMUSG00000000743	Chmp1a	charged multivesicular body protein 1A [Source:MGI Symbol;Acc:MGI:1920159]	0.200538	6.39869	0.0989761	0.309129	89.1936	76.5876	69.1793	91.5593	80.0773	98.3209
ENSMUSG00000000751	Rpa1	replication protein A1 [Source:MGI Symbol;Acc:MGI:1915525]	0.0587815	7.63254	0.574594	0.804217	209.018	195.613	177.985	191.2	194.716	220.775
ENSMUSG00000000759	Tubgcp3	tubulin, gamma complex associated protein 3 [Source:MGI Symbol;Acc:MGI:2183752]	0.0820634	6.73079	0.409141	0.687388	96.5872	110.138	102.053	115.805	111.157	100.198
ENSMUSG00000000776	Polr3d	polymerase (RNA) III (DNA directed) polypeptide D [Source:MGI Symbol;Acc:MGI:1914315]	0.202434	4.82315	0.0901009	0.292489	23.5894	26.9604	27.6717	31.2641	30.3156	28.6025
ENSMUSG00000000782	Tcf7	transcription factor 7, T cell specific [Source:MGI Symbol;Acc:MGI:98507]	0.190272	9.90302	0.0720544	0.255466	896.513	924.444	861.476	967.912	971.712	1120.95
ENSMUSG00000000787	Ddx3x	DEAD/H (Asp-Glu-Ala-Asp/His) box polypeptide 3, X-linked [Source:MGI Symbol;Acc:MGI:103064]	0.0470922	8.7741	0.630157	0.838779	438.574	426.973	425.813	425.894	428.664	479.538
ENSMUSG00000000791	Il12rb1	interleukin 12 receptor, beta 1 [Source:MGI Symbol;Acc:MGI:104579]	0.327818	2.37603	0.203137	0.472095	4.22496	3.69458	5.31297	5.74239	6.45373	4.37975
ENSMUSG00000000804	Usp32	ubiquitin specific peptidase 32 [Source:MGI Symbol;Acc:MGI:2144475]	-0.0159772	6.6463	0.871055	0.962895	104.333	92.7639	104.599	102.3	103.005	92.958
ENSMUSG00000000811	Txnrd3	thioredoxin reductase 3 [Source:MGI Symbol;Acc:MGI:2386711]	-0.108841	1.8549	0.69416	0.874165	3.5208	3.69458	3.43129	2.76486	3.65146	3.39654
ENSMUSG00000000817	Fasl	Fas ligand (TNF superfamily, member 6) [Source:MGI Symbol;Acc:MGI:99255]	-1.08319	3.07957	1.76269e-08	8.14754e-07	11.2666	11.583	11.2901	6.06141	4.58555	5.54173
ENSMUSG00000000823	Zfp512b	zinc finger protein 512B [Source:MGI Symbol;Acc:MGI:2685478]	0.15996	6.44335	0.117672	0.340466	82.6214	84.5759	78.6984	96.9826	96.4664	81.4276
ENSMUSG00000000826	Dnajc5	DnaJ heat shock protein family (Hsp40) member C5 [Source:MGI Symbol;Acc:MGI:892995]	0.11517	7.51311	0.198583	0.464975	178.387	171.249	175.881	197.368	191.404	180.464
ENSMUSG00000000827	Tpd52l2	tumor protein D52-like 2 [Source:MGI Symbol;Acc:MGI:1913564]	-0.134417	5.4087	0.204599	0.474645	47.2961	42.5376	43.0572	42.4299	38.9772	39.6859
ENSMUSG00000000838	Fmr1	fragile X mental retardation syndrome 1 [Source:MGI Symbol;Acc:MGI:95564]	0.219424	6.5729	0.0735751	0.25868	85.5554	91.0664	86.5572	108.042	114.724	83.7516
ENSMUSG00000000861	Bcl11a	B cell CLL/lymphoma 11A (zinc finger protein) [Source:MGI Symbol;Acc:MGI:106190]	0.448301	1.94063	0.122391	0.348731	2.69928	2.7959	3.65267	4.25362	5.09505	3.12839
ENSMUSG00000000876	Pxmp4	peroxisomal membrane protein 4 [Source:MGI Symbol;Acc:MGI:1891701]	-0.216198	4.51301	0.0896295	0.291887	23.2373	25.7622	24.0191	21.2681	19.3612	22.3457
ENSMUSG00000000881	Dlg3	discs, large homolog 3 (Drosophila) [Source:MGI Symbol;Acc:MGI:1888986]	0.26332	4.19923	0.0622739	0.232302	17.2519	16.5757	15.6069	20.8428	17.5779	21.0049
ENSMUSG00000000884	Gnb1l	guanine nucleotide binding protein (G protein), beta polypeptide 1-like [Source:MGI Symbol;Acc:MGI:1338057]	0.0834227	3.16536	0.71988	0.887465	10.3277	8.38769	6.86259	8.82627	8.91634	9.2958
ENSMUSG00000000901	Mmp11	matrix metallopeptidase 11 [Source:MGI Symbol;Acc:MGI:97008]	-0.480233	2.50041	0.0470895	0.193912	6.80688	6.88989	5.53435	5.10435	3.65146	5.09481
ENSMUSG00000000902	Smarcb1	SWI/SNF related, matrix associated, actin dependent regulator of chromatin, subfamily b, member 1 [Source:MGI Symbol;Acc:MGI:1328366]	0.0782569	5.73292	0.443956	0.715219	49.2912	49.8269	55.4541	57.3176	52.8187	53.1827
ENSMUSG00000000915	Hip1r	huntingtin interacting protein 1 related [Source:MGI Symbol;Acc:MGI:1352504]	0.11246	4.34092	0.463281	0.730634	18.3082	21.4685	17.9313	23.6076	21.5691	17.4296
ENSMUSG00000000916	Nsun5	NOL1/NOP2/Sun domain family, member 5 [Source:MGI Symbol;Acc:MGI:2140844]	-0.0352105	4.33297	0.819604	0.93774	18.3082	20.8694	21.3626	21.0554	20.55	17.6084
ENSMUSG00000000934	Top1mt	DNA topoisomerase 1, mitochondrial [Source:MGI Symbol;Acc:MGI:1920210]	-0.664658	3.28265	0.000449002	0.00547623	11.736	13.2805	10.2939	7.8692	6.7934	7.68691
ENSMUSG00000000959	Oxa1l	oxidase assembly 1-like [Source:MGI Symbol;Acc:MGI:1916339]	0.121554	5.62145	0.233598	0.510463	47.8829	45.0339	47.9274	54.1274	47.9784	51.2163
ENSMUSG00000000976	Heatr6	HEAT repeat containing 6 [Source:MGI Symbol;Acc:MGI:1919790]	0.0842962	5.53663	0.516851	0.767386	38.2593	47.031	49.145	51.6815	49.3371	41.7417
ENSMUSG00000001016	Ilf2	interleukin enhancer binding factor 2 [Source:MGI Symbol;Acc:MGI:1915031]	0.0345714	6.28505	0.723453	0.889916	82.0346	77.5862	70.9503	77.6286	78.7186	79.7293
ENSMUSG00000001017	Chtop	chromatin target of PRMT1 [Source:MGI Symbol;Acc:MGI:1913761]	0.0527689	7.62555	0.544548	0.784249	193.879	192.418	194.698	197.581	198.707	206.295
ENSMUSG00000001018	Snapin	SNAP-associated protein [Source:MGI Symbol;Acc:MGI:1333745]	-0.046278	5.17021	0.71206	0.883276	37.4378	39.4421	32.2099	37.6446	33.967	34.2336
ENSMUSG00000001029	Icam2	intercellular adhesion molecule 2 [Source:MGI Symbol;Acc:MGI:96394]	-0.449285	5.36336	0.00238427	0.0212879	52.5773	46.6316	43.0572	29.4563	32.1838	42.3674
ENSMUSG00000001034	Mapk7	mitogen-activated protein kinase 7 [Source:MGI Symbol;Acc:MGI:1346347]	0.111614	4.43242	0.393989	0.6751	21.2422	20.47	19.9236	24.7774	20.9746	21.0049
ENSMUSG00000001052	Sec24b	Sec24 related gene family, member B (S. cerevisiae) [Source:MGI Symbol;Acc:MGI:2139764]	0.0342715	6.37749	0.733633	0.895671	77.4576	79.1838	89.2136	83.5837	88.2293	79.9081
ENSMUSG00000001053	N4bp3	NEDD4 binding protein 3 [Source:MGI Symbol;Acc:MGI:2442218]	0.585861	2.68327	0.0523925	0.207209	7.15896	4.59326	3.09923	6.91214	6.36882	8.93827
ENSMUSG00000001054	Rmnd5b	required for meiotic nuclear division 5 homolog B [Source:MGI Symbol;Acc:MGI:1913339]	0.0909756	5.37425	0.510826	0.763385	41.1933	46.0325	32.542	42.0045	39.8263	45.8533
ENSMUSG00000001056	Nhp2	NHP2 ribonucleoprotein [Source:MGI Symbol;Acc:MGI:1098547]	0.154358	5.24036	0.291966	0.575828	39.6677	37.1455	29.8855	36.9002	35.6654	46.1215
ENSMUSG00000001062	Vps9d1	VPS9 domain containing 1 [Source:MGI Symbol;Acc:MGI:1914143]	0.200323	4.51847	0.133218	0.365821	19.1297	23.2659	20.8091	26.1598	24.2864	22.4351
ENSMUSG00000001065	Zfp276	zinc finger protein (C2H2 type) 276 [Source:MGI Symbol;Acc:MGI:1888495]	-0.0631561	5.42546	0.607259	0.825128	44.01	45.9326	41.1755	45.3011	44.1571	36.2
ENSMUSG00000001082	Mfsd10	major facilitator superfamily domain containing 10 [Source:MGI Symbol;Acc:MGI:1915544]	0.250711	4.23451	0.0868218	0.286229	15.2568	17.8738	17.7099	18.1842	20.1255	22.1669
ENSMUSG00000001089	Luzp1	leucine zipper protein 1 [Source:MGI Symbol;Acc:MGI:107629]	0.407339	2.78603	0.0789244	0.26961	6.57216	4.49341	6.19847	8.61359	7.89733	6.34617
ENSMUSG00000001098	Kctd10	potassium channel tetramerisation domain containing 10 [Source:MGI Symbol;Acc:MGI:2141207]	0.0906009	6.50422	0.442251	0.714214	87.7853	88.57	86.7785	84.9661	85.0025	110.119
ENSMUSG00000001100	Poldip2	polymerase (DNA-directed), delta interacting protein 2 [Source:MGI Symbol;Acc:MGI:1915061]	0.201206	4.92452	0.162649	0.412388	32.7434	27.959	23.4656	31.4768	29.7211	35.4849
ENSMUSG00000001105	Ift20	intraflagellar transport 20 [Source:MGI Symbol;Acc:MGI:1915585]	-0.0794409	4.59283	0.526225	0.773248	23.7067	25.3628	24.6832	24.1393	21.3143	24.4909
ENSMUSG00000001120	Pcbp3	poly(rC) binding protein 3 [Source:MGI Symbol;Acc:MGI:1890470]	-0.508243	2.64134	0.0155277	0.0885934	7.15896	6.69018	7.6374	4.78533	5.60456	4.6479
ENSMUSG00000001123	Lgals9	lectin, galactose binding, soluble 9 [Source:MGI Symbol;Acc:MGI:109496]	0.11392	6.39931	0.352382	0.63725	88.6068	76.4878	77.5915	83.052	77.6147	101.807
ENSMUSG00000001127	Araf	Araf proto-oncogene, serine/threonine kinase [Source:MGI Symbol;Acc:MGI:88065]	0.21695	6.73503	0.0581349	0.22162	101.282	102.15	91.4274	125.907	119.479	97.5165
ENSMUSG00000001128	Cfp	complement factor properdin [Source:MGI Symbol;Acc:MGI:97545]	-0.311731	2.07494	0.292427	0.576438	3.40344	5.29223	4.64885	4.25362	4.07604	2.50271
ENSMUSG00000001134	Uxt	ubiquitously expressed transcript [Source:MGI Symbol;Acc:MGI:1277988]	-0.0701666	3.56365	0.698462	0.876428	11.6186	12.5815	11.5114	10.6341	11.1242	12.2454
ENSMUSG00000001138	Cnnm3	cyclin M3 [Source:MGI Symbol;Acc:MGI:2151055]	0.0359247	5.07184	0.76237	0.910133	34.2691	32.053	32.7633	34.1353	36.2598	31.1052
ENSMUSG00000001143	Lman2l	lectin, mannose-binding 2-like [Source:MGI Symbol;Acc:MGI:2443010]	-0.438463	3.68672	0.0797303	0.271373	11.2666	12.0823	20.6985	12.6545	10.9544	8.93827
ENSMUSG00000001150	Mcm3ap	minichromosome maintenance complex component 3 associated protein [Source:MGI Symbol;Acc:MGI:1930089]	0.0535472	6.73134	0.580113	0.808014	105.155	100.053	107.034	114.529	110.902	98.6785
ENSMUSG00000001151	Pcnt	pericentrin (kendrin) [Source:MGI Symbol;Acc:MGI:102722]	0.15379	7.53456	0.0800257	0.271966	172.754	173.945	179.202	201.196	188.602	195.391
ENSMUSG00000001156	Mxd1	MAX dimerization protein 1 [Source:MGI Symbol;Acc:MGI:96908]	0.554068	5.31249	8.01061e-07	2.46507e-05	29.4574	33.7505	32.542	46.4708	50.441	43.7975
ENSMUSG00000001157	Gmcl1	germ cell-less, spermatogenesis associated 1 [Source:MGI Symbol;Acc:MGI:1345156]	-0.149998	5.29264	0.168956	0.421833	43.8926	37.4451	41.9503	37.6446	36.09	37.2726
ENSMUSG00000001158	Snrnp27	small nuclear ribonucleoprotein 27 (U4/U6.U5) [Source:MGI Symbol;Acc:MGI:1913868]	0.201258	4.72246	0.110058	0.32772	24.9977	26.0618	21.916	27.3295	26.3244	30.3007
ENSMUSG00000001166	Oas1c	2'-5' oligoadenylate synthetase 1C [Source:MGI Symbol;Acc:MGI:2149633]	-0.209482	4.24211	0.143441	0.382145	22.8852	18.9722	18.5954	18.0779	16.5589	17.6084
ENSMUSG00000001173	Ocrl	oculocerebrorenal syndrome of Lowe [Source:MGI Symbol;Acc:MGI:109589]	-0.494878	4.03205	0.0105287	0.0671922	18.3082	18.6726	20.0343	16.4828	14.436	9.65333
ENSMUSG00000001175	Calm1	calmodulin 1 [Source:MGI Symbol;Acc:MGI:88251]	-0.152958	9.02232	0.228132	0.502919	583.631	524.331	534.175	453.543	438.514	584.741
ENSMUSG00000001211	Agpat3	1-acylglycerol-3-phosphate O-acyltransferase 3 [Source:MGI Symbol;Acc:MGI:1336186]	0.129446	7.09423	0.13751	0.372663	127.453	134.403	128.95	142.922	139.095	145.604
ENSMUSG00000001228	Uhrf1	ubiquitin-like, containing PHD and RING finger domains, 1 [Source:MGI Symbol;Acc:MGI:1338889]	1.98833	4.01832	4.69432e-24	1.8061e-21	7.86312	6.59033	4.53816	21.7998	25.8149	27.6192
ENSMUSG00000001229	Dpp9	dipeptidylpeptidase 9 [Source:MGI Symbol;Acc:MGI:2443967]	-0.102517	5.53924	0.343623	0.628268	44.01	51.6242	48.1488	43.2806	43.9024	46.8365
ENSMUSG00000001248	Gramd1a	GRAM domain containing 1A [Source:MGI Symbol;Acc:MGI:105490]	0.0882646	9.29862	0.467339	0.733572	576.003	637.764	616.969	729.497	666.688	550.329
ENSMUSG00000001270	Ckb	creatine kinase, brain [Source:MGI Symbol;Acc:MGI:88407]	-0.0438468	4.34055	0.818846	0.937636	18.4255	17.1748	25.5687	18.6096	16.8986	23.7758
ENSMUSG00000001280	Sp1	trans-acting transcription factor 1 [Source:MGI Symbol;Acc:MGI:98372]	0.037768	8.20946	0.730451	0.893837	269.693	276.794	329.294	281.696	302.646	314.538
ENSMUSG00000001281	Itgb7	integrin beta 7 [Source:MGI Symbol;Acc:MGI:96616]	0.0937503	9.26406	0.416991	0.693359	634.213	583.743	566.053	636.555	558.333	708.894
ENSMUSG00000001285	Myg1	melanocyte proliferating gene 1 [Source:MGI Symbol;Acc:MGI:1929864]	-0.105093	4.53817	0.431606	0.705596	23.0026	25.5625	23.0229	23.1823	19.9556	23.597
ENSMUSG00000001288	Rarg	retinoic acid receptor, gamma [Source:MGI Symbol;Acc:MGI:97858]	0.169938	5.18872	0.240461	0.519197	29.1053	32.3525	40.8435	42.7489	34.9011	37.6301
ENSMUSG00000001289	Pfdn5	prefoldin 5 [Source:MGI Symbol;Acc:MGI:1928753]	-0.355157	7.42442	0.0314597	0.148033	235.072	180.435	162.71	135.478	130.943	185.469
ENSMUSG00000001305	Rrp15	ribosomal RNA processing 15 homolog (S. cerevisiae) [Source:MGI Symbol;Acc:MGI:1914473]	-0.106936	4.8422	0.369889	0.654061	27.1102	31.4538	29.9962	28.4993	26.5792	27.3511
ENSMUSG00000001323	Srr	serine racemase [Source:MGI Symbol;Acc:MGI:1351636]	-0.349539	3.23115	0.0963125	0.303786	11.8534	10.5845	8.63358	8.40091	9.34093	6.61432
ENSMUSG00000001348	Acp5	acid phosphatase 5, tartrate resistant [Source:MGI Symbol;Acc:MGI:87883]	0.00223074	7.01001	0.988392	1	142.475	126.714	116.664	125.695	114.893	145.783
ENSMUSG00000001366	Fbxo9	f-box protein 9 [Source:MGI Symbol;Acc:MGI:1918788]	0.0139158	5.47068	0.903607	0.975427	45.653	43.1367	43.0572	43.0679	43.9024	46.0321
ENSMUSG00000001376	Vps50	VPS50 EARP/GARPII complex subunit [Source:MGI Symbol;Acc:MGI:1920538]	-0.190035	5.38575	0.101728	0.313472	42.9537	40.241	50.0305	40.4094	38.4677	37.8983
ENSMUSG00000001380	Hars	histidyl-tRNA synthetase [Source:MGI Symbol;Acc:MGI:108087]	0.0851973	5.93118	0.45381	0.723222	59.6189	61.9092	55.4541	58.4873	58.0836	71.1486
ENSMUSG00000001383	Zmat2	zinc finger, matrin type 2 [Source:MGI Symbol;Acc:MGI:1913742]	-0.0774154	5.80658	0.480917	0.741579	61.8487	57.915	52.1335	52.1069	51.6299	59.0819
ENSMUSG00000001415	Smg5	Smg-5 homolog, nonsense mediated mRNA decay factor (C. elegans) [Source:MGI Symbol;Acc:MGI:2447364]	0.124487	7.18906	0.170376	0.423255	134.612	142.391	141.126	161.212	145.888	149.001
ENSMUSG00000001416	Cct3	chaperonin containing Tcp1, subunit 3 (gamma) [Source:MGI Symbol;Acc:MGI:104708]	-0.0555553	7.18237	0.601167	0.821154	143.297	154.773	145.443	129.842	135.953	160.889
ENSMUSG00000001418	Glmp	glycosylated lysosomal membrane protein [Source:MGI Symbol;Acc:MGI:1913318]	0.0661913	5.58964	0.54653	0.785492	48.587	45.9326	46.0458	48.4913	44.8365	53.8084
ENSMUSG00000001419	Mef2d	myocyte enhancer factor 2D [Source:MGI Symbol;Acc:MGI:99533]	-0.207611	6.799	0.0504352	0.202202	109.966	116.829	130.721	109.318	106.826	93.5837
ENSMUSG00000001424	Snd1	staphylococcal nuclease and tudor domain containing 1 [Source:MGI Symbol;Acc:MGI:1929266]	0.0705369	7.40602	0.426015	0.701522	168.177	164.559	163.042	168.656	170.684	181.179
ENSMUSG00000001436	Slc19a1	solute carrier family 19 (folate transporter), member 1 [Source:MGI Symbol;Acc:MGI:103182]	-0.363839	3.86489	0.0233787	0.118658	15.7262	16.6755	16.271	14.037	13.1622	10.7259
ENSMUSG00000001440	Kpnb1	karyopherin (importin) beta 1 [Source:MGI Symbol;Acc:MGI:107532]	0.0725324	8.41007	0.478819	0.740388	327.669	341.199	325.309	319.235	342.897	383.184
ENSMUSG00000001441	Npepps	aminopeptidase puromycin sensitive [Source:MGI Symbol;Acc:MGI:1101358]	0.025433	5.77329	0.833415	0.94631	51.6384	49.1279	61.3205	55.4035	58.0836	51.395
ENSMUSG00000001445	Mrpl10	mitochondrial ribosomal protein L10 [Source:MGI Symbol;Acc:MGI:1333801]	-0.220026	5.20907	0.0824918	0.276747	42.9537	40.3408	35.6412	34.4544	30.0608	37.6301
ENSMUSG00000001467	Cyp51	cytochrome P450, family 51 [Source:MGI Symbol;Acc:MGI:106040]	-0.388988	4.75109	0.0355352	0.160069	36.6163	24.3642	30.4389	24.8837	18.1724	26.7254
ENSMUSG00000001472	Tcf25	transcription factor 25 (basic helix-loop-helix) [Source:MGI Symbol;Acc:MGI:1914105]	0.143467	8.20431	0.121571	0.347363	280.021	293.569	266.534	318.703	308.76	300.683
ENSMUSG00000001482	Def8	differentially expressed in FDCP 8 [Source:MGI Symbol;Acc:MGI:1346331]	-0.26801	3.76657	0.080897	0.27385	14.4353	14.3789	15.2748	12.8672	11.294	12.5136
ENSMUSG00000001507	Itga3	integrin alpha 3 [Source:MGI Symbol;Acc:MGI:96602]	-0.170944	1.64396	0.587639	0.812952	2.69928	3.59473	2.98855	3.19022	2.29277	2.86025
ENSMUSG00000001517	Foxm1	forkhead box M1 [Source:MGI Symbol;Acc:MGI:1347487]	2.01573	2.37629	3.04847e-13	2.90173e-11	1.7604	2.39648	1.54962	8.82627	8.237	6.34617
ENSMUSG00000001518	Itfg2	integrin alpha FG-GAP repeat containing 2 [Source:MGI Symbol;Acc:MGI:1915450]	0.0920076	4.57331	0.500725	0.756734	20.3033	26.4612	21.5839	26.4788	23.6071	23.0607
ENSMUSG00000001521	Tulp3	tubby-like protein 3 [Source:MGI Symbol;Acc:MGI:1329045]	-0.205122	2.65149	0.329683	0.615168	7.0416	6.19092	6.41984	6.2741	5.34981	5.45234
ENSMUSG00000001524	Gtf2h4	general transcription factor II H, polypeptide 4 [Source:MGI Symbol;Acc:MGI:1338799]	0.0814231	3.3888	0.665305	0.858241	10.6798	10.3848	8.85495	10.4214	11.379	9.83209
ENSMUSG00000001525	Tubb5	tubulin, beta 5 class I [Source:MGI Symbol;Acc:MGI:107812]	-0.0786229	9.43334	0.528792	0.774771	757.324	728.032	644.751	609.544	626.607	780.847
ENSMUSG00000001542	Ell2	elongation factor RNA polymerase II 2 [Source:MGI Symbol;Acc:MGI:2183438]	-0.652039	1.16367	0.126845	0.355011	3.63816	1.89722	2.10305	0.957065	2.71736	1.07259
ENSMUSG00000001552	Jup	junction plakoglobin [Source:MGI Symbol;Acc:MGI:96650]	0.370468	3.10065	0.0804795	0.272971	7.0416	8.48755	6.19847	8.29457	8.74651	11.0835
ENSMUSG00000001569	Nom1	nucleolar protein with MIF4G domain 1 [Source:MGI Symbol;Acc:MGI:1861749]	0.0717686	5.89618	0.455206	0.723895	55.746	61.31	56.4503	59.3381	60.8859	62.2103
ENSMUSG00000001576	Ergic1	endoplasmic reticulum-golgi intermediate compartment (ERGIC) 1 [Source:MGI Symbol;Acc:MGI:1914708]	-0.0989799	4.75869	0.397828	0.678058	26.6407	28.8577	27.8931	24.8837	26.2395	26.7254
ENSMUSG00000001588	Acap1	ArfGAP with coiled-coil, ankyrin repeat and PH domains 1 [Source:MGI Symbol;Acc:MGI:2388270]	-0.412403	8.05461	0.000342623	0.00444381	296.569	325.922	287.897	255.536	231.061	197.714
ENSMUSG00000001627	Ifrd1	interferon-related developmental regulator 1 [Source:MGI Symbol;Acc:MGI:1316717]	0.301175	5.37399	0.00288724	0.0245121	36.7337	38.2439	35.7519	44.9821	46.7047	44.7807
ENSMUSG00000001630	Stk38l	serine/threonine kinase 38 like [Source:MGI Symbol;Acc:MGI:1922250]	-0.265952	3.99237	0.0582124	0.221716	17.0172	16.4758	18.1527	14.5687	14.7757	13.5862
ENSMUSG00000001632	Brpf1	bromodomain and PHD finger containing, 1 [Source:MGI Symbol;Acc:MGI:1926033]	-0.0232845	6.44625	0.799528	0.928461	83.4429	90.0678	89.5457	85.0725	87.1254	86.7012
ENSMUSG00000001642	Akr1b3	aldo-keto reductase family 1, member B3 (aldose reductase) [Source:MGI Symbol;Acc:MGI:1353494]	0.0690031	6.54372	0.570974	0.801548	97.4088	88.7697	86.4465	89.1134	84.8326	111.907
ENSMUSG00000001666	Ddt	D-dopachrome tautomerase [Source:MGI Symbol;Acc:MGI:1298381]	0.264808	2.07014	0.391288	0.672113	5.16384	3.09546	2.65649	3.9346	3.82129	5.27358
ENSMUSG00000001674	Ddx18	DEAD (Asp-Glu-Ala-Asp) box polypeptide 18 [Source:MGI Symbol;Acc:MGI:1914192]	0.011983	5.7056	0.91338	0.978734	50.9342	52.0237	52.3549	49.6611	51.8846	54.9703
ENSMUSG00000001687	Ubl3	ubiquitin-like 3 [Source:MGI Symbol;Acc:MGI:1344373]	0.0476769	6.42462	0.594934	0.817607	83.9124	86.8725	82.019	84.5408	88.0595	88.6676
ENSMUSG00000001700	Gramd3	GRAM domain containing 3 [Source:MGI Symbol;Acc:MGI:1914815]	0.21584	7.19042	0.0181441	0.0997037	141.301	134.103	129.393	161.319	159.985	148.822
ENSMUSG00000001707	Eef1e1	eukaryotic translation elongation factor 1 epsilon 1 [Source:MGI Symbol;Acc:MGI:1913393]	0.182782	4.54861	0.289666	0.573207	22.8852	20.7695	21.4733	19.8857	22.9277	30.9264
ENSMUSG00000001729	Akt1	thymoma viral proto-oncogene 1 [Source:MGI Symbol;Acc:MGI:87986]	0.151928	6.78403	0.166597	0.418333	112.548	104.746	95.3014	112.189	105.892	129.158
ENSMUSG00000001741	Il16	interleukin 16 [Source:MGI Symbol;Acc:MGI:1270855]	0.112299	9.42205	0.272515	0.555818	655.338	673.612	648.293	675.795	682.398	779.059
ENSMUSG00000001750	Tcirg1	T cell, immune regulator 1, ATPase, H+ transporting, lysosomal V0 protein A3 [Source:MGI Symbol;Acc:MGI:1350931]	0.232838	5.00831	0.107082	0.322279	25.9366	32.053	29.9962	35.5178	39.3168	28.6918
ENSMUSG00000001751	Naglu	alpha-N-acetylglucosaminidase (Sanfilippo disease IIIB) [Source:MGI Symbol;Acc:MGI:1351641]	0.0854424	4.31694	0.538015	0.780142	21.0074	19.3716	17.0458	20.8428	19.2763	20.8262
ENSMUSG00000001755	Coasy	Coenzyme A synthase [Source:MGI Symbol;Acc:MGI:1918993]	0.305488	4.32302	0.0184379	0.100836	17.0172	18.2732	17.7099	20.4174	22.0786	22.9713
ENSMUSG00000001761	Smo	smoothened, frizzled class receptor [Source:MGI Symbol;Acc:MGI:108075]	0.6782	2.40156	0.00655603	0.0471128	3.99024	2.9956	4.64885	5.52971	6.7934	6.1674
ENSMUSG00000001767	Crnkl1	Crn, crooked neck-like 1 (Drosophila) [Source:MGI Symbol;Acc:MGI:1914127]	0.058574	6.11038	0.561756	0.796175	71.9417	64.1059	66.5228	66.3565	70.1419	74.1876
ENSMUSG00000001774	Chordc1	cysteine and histidine-rich domain (CHORD)-containing, zinc-binding protein 1 [Source:MGI Symbol;Acc:MGI:1914167]	-0.19868	6.59586	0.0505091	0.202325	94.4748	102.35	112.79	86.7739	95.7021	87.2375
ENSMUSG00000001783	Rtcb	RNA 2',3'-cyclic phosphate and 5'-OH ligase [Source:MGI Symbol;Acc:MGI:106379]	-0.0548682	7.03297	0.627038	0.836541	144.235	135.601	119.985	119.74	120.498	144.532
ENSMUSG00000001785	Pwp1	PWP1 homolog, endonuclein [Source:MGI Symbol;Acc:MGI:1914735]	0.0850264	5.54127	0.521795	0.770043	43.1885	48.7285	42.9465	47.5343	40.2509	55.4173
ENSMUSG00000001786	Fbxo7	F-box protein 7 [Source:MGI Symbol;Acc:MGI:1917004]	0.130998	5.14089	0.25077	0.530743	33.5649	31.4538	35.4198	39.1333	37.109	33.7867
ENSMUSG00000001794	Capns1	calpain, small subunit 1 [Source:MGI Symbol;Acc:MGI:88266]	0.265857	6.59373	0.0127172	0.0767718	93.1838	93.2632	75.9312	108.786	100.288	106.544
ENSMUSG00000001829	Clpb	ClpB caseinolytic peptidase B [Source:MGI Symbol;Acc:MGI:1100517]	-0.27328	4.758	0.0359056	0.161086	28.9879	26.6609	32.7633	25.7344	22.1635	25.2953
ENSMUSG00000001833	Sept7	septin 7 [Source:MGI Symbol;Acc:MGI:1335094]	-0.0935876	8.34107	0.378622	0.661749	340.579	337.405	325.862	283.185	305.873	351.542
ENSMUSG00000001844	Zdhhc4	zinc finger, DHHC domain containing 4 [Source:MGI Symbol;Acc:MGI:1920131]	0.440946	4.82801	0.000499535	0.00600083	26.0539	24.0647	21.4733	35.4114	31.6743	30.2113
ENSMUSG00000001847	Rac1	RAS-related C3 botulinum substrate 1 [Source:MGI Symbol;Acc:MGI:97845]	0.122506	7.86219	0.264266	0.546436	228.852	229.264	209.641	220.444	231.061	275.299
ENSMUSG00000001855	Nup214	nucleoporin 214 [Source:MGI Symbol;Acc:MGI:1095411]	0.00641004	6.49982	0.952057	0.992356	85.9075	85.6743	98.7327	90.9212	91.5411	89.0251
ENSMUSG00000001891	Ugp2	UDP-glucose pyrophosphorylase 2 [Source:MGI Symbol;Acc:MGI:2183447]	-0.116969	5.01963	0.364107	0.648364	32.6261	33.6506	34.4236	27.8612	28.7871	36.1106
ENSMUSG00000001909	Trmt1	tRNA methyltransferase 1 [Source:MGI Symbol;Acc:MGI:1289155]	-0.14686	6.00302	0.191196	0.454115	68.4209	71.5949	61.5419	67.9516	57.9138	56.4899
ENSMUSG00000001910	Nacc1	nucleus accumbens associated 1, BEN and BTB (POZ) domain containing [Source:MGI Symbol;Acc:MGI:1914080]	0.100711	6.02698	0.267327	0.550453	62.3181	62.4084	63.4236	67.3136	65.7262	68.7353
ENSMUSG00000001911	Nfix	nuclear factor I/X [Source:MGI Symbol;Acc:MGI:97311]	0.0344791	3.69572	0.888419	0.969184	15.4915	10.3848	12.0649	11.8038	12.4829	14.3906
ENSMUSG00000001918	Slc1a5	solute carrier family 1 (neutral amino acid transporter), member 5 [Source:MGI Symbol;Acc:MGI:105305]	-0.123189	6.77636	0.201947	0.470107	111.023	122.92	108.252	110.807	102.411	101.271
ENSMUSG00000001924	Uba1	ubiquitin-like modifier activating enzyme 1 [Source:MGI Symbol;Acc:MGI:98890]	0.0255349	8.20938	0.813289	0.934674	310.887	280.688	288.007	282.972	277.85	334.291
ENSMUSG00000001942	Siae	sialic acid acetylesterase [Source:MGI Symbol;Acc:MGI:104803]	-0.343961	3.91916	0.034105	0.156035	18.7776	14.4788	17.1565	11.8038	13.417	14.3012
ENSMUSG00000001962	Fam50a	family with sequence similarity 50, member A [Source:MGI Symbol;Acc:MGI:1351626]	0.156065	5.11959	0.17186	0.425183	33.6823	35.1484	29.1107	37.2192	35.7503	36.2894
ENSMUSG00000001964	Emd	emerin [Source:MGI Symbol;Acc:MGI:108117]	0.107437	5.01843	0.35408	0.639122	33.2129	31.2541	28.5572	31.6895	33.7972	34.5911
ENSMUSG00000001983	Taco1	translational activator of mitochondrially encoded cytochrome c oxidase I [Source:MGI Symbol;Acc:MGI:1917457]	0.0198997	3.57181	0.921116	0.981487	11.0318	11.2834	12.5076	12.2292	10.4449	12.6923
ENSMUSG00000001995	Sipa1l2	signal-induced proliferation-associated 1 like 2 [Source:MGI Symbol;Acc:MGI:2676970]	-0.110279	4.62831	0.379886	0.66273	23.472	27.6594	25.2366	22.8632	25.1356	22.7926
ENSMUSG00000001998	Ap4e1	adaptor-related protein complex AP-4, epsilon 1 [Source:MGI Symbol;Acc:MGI:1336993]	0.15388	5.74962	0.272719	0.555829	43.6579	53.9209	54.458	61.1458	61.9898	46.2108
ENSMUSG00000001999	Blvra	biliverdin reductase A [Source:MGI Symbol;Acc:MGI:88170]	-0.307915	4.1163	0.0461614	0.191464	21.4769	16.4758	19.2595	13.9306	15.455	16.6252
ENSMUSG00000002006	Pdzd4	PDZ domain containing 4 [Source:MGI Symbol;Acc:MGI:2443483]	0.191397	1.18398	0.619574	0.833422	2.69928	1.69751	1.43893	2.65852	1.86819	2.14518
ENSMUSG00000002010	Idh3g	isocitrate dehydrogenase 3 (NAD+), gamma [Source:MGI Symbol;Acc:MGI:1099463]	0.023017	6.19572	0.806208	0.930948	73.1153	74.0913	70.2862	74.3321	69.9721	76.7797
ENSMUSG00000002014	Ssr4	signal sequence receptor, delta [Source:MGI Symbol;Acc:MGI:1099464]	-0.452091	5.60414	8.60454e-05	0.0014318	60.5577	55.5185	52.2442	38.4953	38.4677	45.9427
ENSMUSG00000002015	Bcap31	B cell receptor associated protein 31 [Source:MGI Symbol;Acc:MGI:1350933]	-0.103799	6.23709	0.392801	0.673579	82.0346	76.0884	75.8205	66.3565	65.3016	85.8968
ENSMUSG00000002017	Fam98a	family with sequence similarity 98, member A [Source:MGI Symbol;Acc:MGI:1919972]	0.302819	4.70224	0.0286613	0.138581	20.3033	22.6667	26.2328	29.031	30.8251	25.5634
ENSMUSG00000002028	Kmt2a	lysine (K)-specific methyltransferase 2A [Source:MGI Symbol;Acc:MGI:96995]	-0.13337	8.79826	0.331624	0.617405	422.848	420.583	553.324	431.105	470.613	371.653
ENSMUSG00000002031	Ift46	intraflagellar transport 46 [Source:MGI Symbol;Acc:MGI:1923818]	0.149057	4.46647	0.349694	0.635047	24.5282	20.9692	16.8244	25.0964	22.5881	21.4518
ENSMUSG00000002033	Cd3g	CD3 antigen, gamma polypeptide [Source:MGI Symbol;Acc:MGI:88333]	-0.435555	8.67363	0.00137679	0.0135769	531.993	440.054	436.328	309.451	319.205	412.501
ENSMUSG00000002043	Trappc6a	trafficking protein particle complex 6A [Source:MGI Symbol;Acc:MGI:1914341]	-0.598533	3.69737	0.0045989	0.03538	18.895	15.677	11.9542	9.14529	9.25601	12.2454
ENSMUSG00000002052	Supt6	suppressor of Ty 6 [Source:MGI Symbol;Acc:MGI:107726]	0.165768	7.69888	0.0621573	0.232149	194.935	193.516	198.462	211.192	218.153	228.909
ENSMUSG00000002058	Unc119	unc-119 lipid binding chaperone [Source:MGI Symbol;Acc:MGI:1328357]	-0.596181	2.7383	0.00406506	0.0320412	8.33256	8.28784	6.97328	5.42337	4.67047	5.54173
ENSMUSG00000002064	Sdf2	stromal cell derived factor 2 [Source:MGI Symbol;Acc:MGI:108019]	0.20518	4.58674	0.13326	0.365821	19.3644	24.6638	22.1374	28.1803	24.2015	24.2227
ENSMUSG00000002068	Ccne1	cyclin E1 [Source:MGI Symbol;Acc:MGI:88316]	0.75816	3.11586	0.000163007	0.0024347	6.92424	5.09253	6.7519	11.3784	9.6806	10.6365
ENSMUSG00000002083	Bbc3	BCL2 binding component 3 [Source:MGI Symbol;Acc:MGI:2181667]	0.641947	3.60778	0.00866575	0.0578335	11.0318	11.1836	5.64503	14.356	12.7376	16.4464
ENSMUSG00000002102	Psmc3	proteasome (prosome, macropain) 26S subunit, ATPase 3 [Source:MGI Symbol;Acc:MGI:1098754]	0.105567	6.82878	0.386707	0.668187	117.595	110.837	99.5075	108.68	106.572	137.471
ENSMUSG00000002103	Acp2	acid phosphatase 2, lysosomal [Source:MGI Symbol;Acc:MGI:87882]	-0.258982	4.11724	0.0661133	0.241099	18.5429	19.072	18.5954	13.8243	16.474	16.5358
ENSMUSG00000002105	Slc39a13	solute carrier family 39 (metal ion transporter), member 13 [Source:MGI Symbol;Acc:MGI:1915677]	-0.502547	3.5023	0.00411555	0.0323484	13.027	14.6785	11.6221	9.35797	9.85044	8.58074
ENSMUSG00000002107	Celf2	CUGBP, Elav-like family member 2 [Source:MGI Symbol;Acc:MGI:1338822]	-0.164174	8.04132	0.134454	0.367905	260.187	262.315	312.248	252.027	264.179	228.73
ENSMUSG00000002109	Ddb2	damage specific DNA binding protein 2 [Source:MGI Symbol;Acc:MGI:1355314]	0.0879515	6.40685	0.440782	0.713586	76.284	85.9738	83.79	95.6002	91.5411	74.6345
ENSMUSG00000002129	Sf3a1	splicing factor 3a, subunit 1 [Source:MGI Symbol;Acc:MGI:1914715]	0.0347267	6.74916	0.71785	0.886289	106.445	105.745	106.038	105.703	101.901	118.343
ENSMUSG00000002147	Stat6	signal transducer and activator of transcription 6 [Source:MGI Symbol;Acc:MGI:103034]	-0.289511	7.64311	0.00379168	0.0305757	227.326	227.366	204.549	169.613	173.826	195.837
ENSMUSG00000002204	Napsa	napsin A aspartic peptidase [Source:MGI Symbol;Acc:MGI:109365]	0.57112	1.17653	0.0823465	0.276361	1.99512	1.69751	1.21756	2.12681	2.80228	2.32395
ENSMUSG00000002205	Vrk3	vaccinia related kinase 3 [Source:MGI Symbol;Acc:MGI:2182465]	0.223258	5.80911	0.0423714	0.180613	56.5675	51.5244	46.4885	60.2951	56.3003	63.8192
ENSMUSG00000002210	Smg9	smg-9 homolog, nonsense mediated mRNA decay factor (C. elegans) [Source:MGI Symbol;Acc:MGI:1919247]	0.122119	5.91959	0.298772	0.583011	55.5113	63.6067	54.0152	62.8473	55.7059	70.076
ENSMUSG00000002221	Paxip1	PAX interacting (with transcription-activation domain) protein 1 [Source:MGI Symbol;Acc:MGI:1890430]	0.188433	5.62584	0.129597	0.359417	43.5405	48.0295	46.1564	59.6571	53.1584	44.4232
ENSMUSG00000002222	Rmnd5a	required for meiotic nuclear division 5 homolog A [Source:MGI Symbol;Acc:MGI:1915727]	0.09646	7.55205	0.293636	0.577604	184.138	174.444	185.069	182.587	196.924	201.469
ENSMUSG00000002227	Mov10	Moloney leukemia virus 10 [Source:MGI Symbol;Acc:MGI:97054]	0.268412	6.00619	0.0262844	0.129872	67.1299	53.0222	54.2366	76.7779	65.0469	68.199
ENSMUSG00000002228	Ppm1j	protein phosphatase 1J [Source:MGI Symbol;Acc:MGI:1919137]	-0.367845	4.8568	0.00844713	0.0568473	33.2129	34.2497	29.9962	29.5627	21.7389	24.4909
ENSMUSG00000002250	Ppard	peroxisome proliferator activator receptor delta [Source:MGI Symbol;Acc:MGI:101884]	-0.119631	3.26666	0.510232	0.762805	10.093	9.88549	9.51907	9.03895	9.51077	8.58074
ENSMUSG00000002257	Def6	differentially expressed in FDCP 6 [Source:MGI Symbol;Acc:MGI:1346328]	-0.0462808	7.32615	0.676154	0.864627	175.336	168.553	144.668	158.767	143.511	170.9
ENSMUSG00000002274	Metrn	meteorin, glial cell differentiation regulator [Source:MGI Symbol;Acc:MGI:1917333]	-0.283241	3.40986	0.260928	0.542831	13.379	10.4846	10.7366	10.7404	6.11406	11.6197
ENSMUSG00000002279	Lmf1	lipase maturation factor 1 [Source:MGI Symbol;Acc:MGI:1923733]	-0.0681263	4.46844	0.691825	0.873498	19.4818	20.3701	27.561	22.0125	23.7769	18.5022
ENSMUSG00000002280	Narfl	nuclear prelamin A recognition factor-like [Source:MGI Symbol;Acc:MGI:1914813]	0.0267187	4.24268	0.86882	0.961721	19.8338	19.8708	15.9389	20.2047	16.1343	20.4686
ENSMUSG00000002289	Angptl4	angiopoietin-like 4 [Source:MGI Symbol;Acc:MGI:1888999]	-0.514561	1.67795	0.0941884	0.299526	4.6944	3.19531	2.87786	2.12681	2.20786	3.12839
ENSMUSG00000002297	Dbf4	DBF4 zinc finger [Source:MGI Symbol;Acc:MGI:1351328]	0.144864	5.34485	0.232005	0.508323	39.1982	33.3511	42.7251	43.387	40.166	43.7975
ENSMUSG00000002307	Daxx	Fas death domain-associated protein [Source:MGI Symbol;Acc:MGI:1197015]	0.502028	6.64223	4.0466e-05	0.000755006	87.9026	84.8755	74.4923	128.459	98.2496	123.706
ENSMUSG00000002308	Cd320	CD320 antigen [Source:MGI Symbol;Acc:MGI:1860083]	-0.391783	1.7172	0.174772	0.429454	4.22496	2.49634	3.98473	2.97754	2.37769	2.77086
ENSMUSG00000002319	Ipo4	importin 4 [Source:MGI Symbol;Acc:MGI:1923001]	0.00321321	5.12466	0.993259	1	34.9733	34.1499	34.8664	33.391	35.6654	35.038
ENSMUSG00000002320	Tm9sf1	transmembrane 9 superfamily member 1 [Source:MGI Symbol;Acc:MGI:1921390]	0.218387	5.15392	0.0389586	0.170931	32.274	33.3511	32.4313	36.3685	39.7414	37.8983
ENSMUSG00000002324	Rec8	REC8 meiotic recombination protein [Source:MGI Symbol;Acc:MGI:1929645]	-0.401653	1.28604	0.205231	0.475485	2.46456	2.89575	2.32443	1.91413	2.46261	1.43012
ENSMUSG00000002325	Irf9	interferon regulatory factor 9 [Source:MGI Symbol;Acc:MGI:107587]	0.574004	7.56239	4.42244e-07	1.45668e-05	172.167	150.879	131.939	238.203	213.058	226.049
ENSMUSG00000002326	Gmpr2	guanosine monophosphate reductase 2 [Source:MGI Symbol;Acc:MGI:1917903]	-0.0919842	4.15907	0.507302	0.760358	17.1346	19.2717	18.2633	16.6955	18.3422	16.2676
ENSMUSG00000002329	Mdp1	magnesium-dependent phosphatase 1 [Source:MGI Symbol;Acc:MGI:1915131]	0.305023	5.75153	0.00465501	0.0356895	48.0002	51.6242	44.1641	61.8902	54.4322	61.5847
ENSMUSG00000002332	Dhrs1	dehydrogenase/reductase (SDR family) member 1 [Source:MGI Symbol;Acc:MGI:1196314]	-0.124137	3.50122	0.487707	0.746245	11.3839	12.6814	10.7366	9.677	10.6996	11.5304
ENSMUSG00000002342	Tmem161a	transmembrane protein 161A [Source:MGI Symbol;Acc:MGI:2384577]	0.07216	4.62121	0.566364	0.798948	25.2324	23.5654	22.5801	27.5422	24.2015	23.4183
ENSMUSG00000002343	Armc6	armadillo repeat containing 6 [Source:MGI Symbol;Acc:MGI:1924063]	-0.272309	2.83555	0.18739	0.448491	7.74576	7.38916	7.74808	5.31703	6.02915	7.50814
ENSMUSG00000002345	Borcs8	BLOC-1 related complex subunit 8 [Source:MGI Symbol;Acc:MGI:1919618]	0.0132669	4.96895	0.918014	0.980425	31.3351	29.7563	31.8778	31.2641	32.0988	30.3901
ENSMUSG00000002346	Slc25a42	solute carrier family 25, member 42 [Source:MGI Symbol;Acc:MGI:1920345]	-0.54899	2.73042	0.012323	0.0748138	6.68952	7.88843	8.52289	4.99801	6.19898	4.55852
ENSMUSG00000002365	Snx9	sorting nexin 9 [Source:MGI Symbol;Acc:MGI:1913866]	-0.238606	2.50526	0.284026	0.56785	5.868	5.69165	6.30915	4.46631	6.02915	4.55852
ENSMUSG00000002372	Ranbp3	RAN binding protein 3 [Source:MGI Symbol;Acc:MGI:1919060]	0.127579	6.42274	0.246404	0.525805	87.9026	85.3747	72.0572	89.9642	82.1153	95.997
ENSMUSG00000002379	Ndufa11	NADH dehydrogenase (ubiquinone) 1 alpha subcomplex 11 [Source:MGI Symbol;Acc:MGI:1917125]	-0.171099	4.48312	0.280657	0.563918	28.1664	20.0705	22.4694	20.2047	19.0215	23.4183
ENSMUSG00000002393	Nr2f6	nuclear receptor subfamily 2, group F, member 6 [Source:MGI Symbol;Acc:MGI:1352453]	0.249581	1.02489	0.5136	0.764986	1.7604	1.89722	1.32824	2.33949	1.78327	1.87704
ENSMUSG00000002395	Use1	unconventional SNARE in the ER 1 homolog (S. cerevisiae) [Source:MGI Symbol;Acc:MGI:1914273]	-0.266877	6.66336	0.0577271	0.220616	124.636	108.94	98.1793	85.8169	78.8884	110.924
ENSMUSG00000002396	Ocel1	occludin/ELL domain containing 1 [Source:MGI Symbol;Acc:MGI:1924340]	0.00843219	5.00686	0.954977	0.993739	32.274	32.8518	30.4389	37.6446	33.2877	25.3847
ENSMUSG00000002409	Dyrk1b	dual-specificity tyrosine-(Y)-phosphorylation regulated kinase 1b [Source:MGI Symbol;Acc:MGI:1330302]	-0.11798	3.47703	0.526901	0.77345	9.9756	11.9824	12.1756	11.4848	10.6147	9.47456
ENSMUSG00000002413	Braf	Braf transforming gene [Source:MGI Symbol;Acc:MGI:88190]	-0.0372732	6.2352	0.746773	0.902491	70.6507	70.5964	87.1106	76.8843	77.1051	68.5565
ENSMUSG00000002416	Ndufb2	NADH dehydrogenase (ubiquinone) 1 beta subcomplex, 2 [Source:MGI Symbol;Acc:MGI:1915448]	-0.215132	3.49076	0.320367	0.605174	11.1492	11.2834	13.2824	12.1228	11.294	7.41876
ENSMUSG00000002428	Hltf	helicase-like transcription factor [Source:MGI Symbol;Acc:MGI:1196437]	0.17348	6.9136	0.0627256	0.233355	106.328	114.332	118.546	131.012	131.198	120.488
ENSMUSG00000002455	Prpf6	pre-mRNA splicing factor 6 [Source:MGI Symbol;Acc:MGI:1922946]	-0.183001	6.60777	0.0530449	0.20876	105.037	103.049	102.607	83.6901	92.0506	97.6953
ENSMUSG00000002458	Rgs19	regulator of G-protein signaling 19 [Source:MGI Symbol;Acc:MGI:1915153]	-0.0444033	6.5186	0.670169	0.861646	92.2449	101.551	84.7862	90.3895	85.0025	94.9244
ENSMUSG00000002477	Snrpd1	small nuclear ribonucleoprotein D1 [Source:MGI Symbol;Acc:MGI:98344]	0.217006	5.16534	0.0787845	0.269214	34.7385	32.5522	31.6565	34.8797	36.3447	43.6187
ENSMUSG00000002486	Tchp	trichoplein, keratin filament binding [Source:MGI Symbol;Acc:MGI:1925082]	0.495117	4.55504	0.0033495	0.027476	19.3644	18.4729	20.0343	32.4339	28.5323	20.7368
ENSMUSG00000002489	Tiam1	T cell lymphoma invasion and metastasis 1 [Source:MGI Symbol;Acc:MGI:103306]	-0.188648	4.49859	0.142451	0.380865	25.4671	23.0662	23.2443	20.3111	19.7009	22.882
ENSMUSG00000002496	Tsc2	tuberous sclerosis 2 [Source:MGI Symbol;Acc:MGI:102548]	0.172648	5.81078	0.0780604	0.267842	48.8217	53.3218	55.4541	59.1254	59.697	58.9032
ENSMUSG00000002524	Puf60	poly-U binding splicing factor 60 [Source:MGI Symbol;Acc:MGI:1915209]	0.0808868	7.12068	0.483499	0.743371	143.883	140.194	121.091	134.096	132.047	162.319
ENSMUSG00000002546	Golga2	golgi autoantigen, golgin subfamily a, 2 [Source:MGI Symbol;Acc:MGI:2139395]	0.366642	6.34457	0.000158909	0.00239258	65.1348	77.0869	69.8434	92.3036	90.0975	91.3491
ENSMUSG00000002550	Uck1	uridine-cytidine kinase 1 [Source:MGI Symbol;Acc:MGI:98904]	0.379016	5.37084	0.000906573	0.00970699	36.9684	37.5449	32.6526	46.1518	42.8834	50.4118
ENSMUSG00000002578	Ikzf4	IKAROS family zinc finger 4 [Source:MGI Symbol;Acc:MGI:1343139]	0.064233	4.24796	0.753017	0.905391	17.7214	14.5786	22.9122	19.992	21.5691	16.0889
ENSMUSG00000002580	Mien1	migration and invasion enhancer 1 [Source:MGI Symbol;Acc:MGI:1913678]	0.0267534	4.54527	0.887456	0.968659	24.6456	22.2673	21.916	21.3745	19.616	29.0494
ENSMUSG00000002602	Axl	AXL receptor tyrosine kinase [Source:MGI Symbol;Acc:MGI:1347244]	0.381027	2.04303	0.137872	0.373152	3.87288	3.19531	3.09923	3.9346	4.8403	4.37975
ENSMUSG00000002603	Tgfb1	transforming growth factor, beta 1 [Source:MGI Symbol;Acc:MGI:98725]	0.241431	6.30667	0.00932429	0.0611386	70.7681	71.3952	74.8244	81.1379	89.8428	85.3605
ENSMUSG00000002608	Ccdc97	coiled-coil domain containing 97 [Source:MGI Symbol;Acc:MGI:1196455]	0.0527263	4.92619	0.641769	0.844858	27.697	29.8562	31.3244	30.9451	30.6552	30.6583
ENSMUSG00000002617	Zfp40	zinc finger protein 40 [Source:MGI Symbol;Acc:MGI:99185]	-0.374709	3.94589	0.0391974	0.171399	15.3742	17.1748	19.1488	14.8877	14.6058	10.4578
ENSMUSG00000002625	Akap8l	A kinase (PRKA) anchor protein 8-like [Source:MGI Symbol;Acc:MGI:1860606]	-0.029477	6.72224	0.841113	0.949391	107.384	114.133	97.8472	122.079	109.629	81.4276
ENSMUSG00000002635	Pdcd2l	programmed cell death 2-like [Source:MGI Symbol;Acc:MGI:1915329]	7.17475e-05	3.78907	1	1	13.4964	14.279	13.0611	13.2926	12.7376	14.8375
ENSMUSG00000002658	Gtf2f1	general transcription factor IIF, polypeptide 1 [Source:MGI Symbol;Acc:MGI:1923848]	0.0342207	5.89726	0.746553	0.902419	60.2057	62.1089	53.6832	62.1029	55.2813	63.0148
ENSMUSG00000002660	Clpp	caseinolytic mitochondrial matrix peptidase proteolytic subunit [Source:MGI Symbol;Acc:MGI:1858213]	0.255378	4.58317	0.0717082	0.25472	24.763	21.2688	18.9275	23.8203	25.3904	28.1555
ENSMUSG00000002661	Alkbh7	alkB homolog 7 [Source:MGI Symbol;Acc:MGI:1913650]	-0.609057	2.92178	0.0146146	0.0849642	10.093	9.58593	7.30534	5.21069	4.67047	7.77629
ENSMUSG00000002668	Dennd1c	DENN/MADD domain containing 1C [Source:MGI Symbol;Acc:MGI:1918035]	-0.294045	6.79508	0.0248695	0.124314	114.191	128.412	123.859	112.721	106.741	79.64
ENSMUSG00000002679	Med6	mediator complex subunit 6 [Source:MGI Symbol;Acc:MGI:1917042]	-0.0745106	3.99877	0.644059	0.845794	17.7214	15.677	15.2748	16.8018	16.474	12.9605
ENSMUSG00000002699	Lcp2	lymphocyte cytosolic protein 2 [Source:MGI Symbol;Acc:MGI:1321402]	0.157489	8.34556	0.0804216	0.272899	306.192	301.757	314.019	352.732	338.227	337.42
ENSMUSG00000002718	Cse1l	chromosome segregation 1-like (S. cerevisiae) [Source:MGI Symbol;Acc:MGI:1339951]	-0.019065	6.51334	0.832459	0.9458	94.1227	89.3689	91.8701	86.3486	90.2674	94.9244
ENSMUSG00000002728	Naa20	N(alpha)-acetyltransferase 20, NatB catalytic subunit [Source:MGI Symbol;Acc:MGI:1915127]	-0.0474957	4.81847	0.698599	0.876428	29.34	29.8562	26.2328	28.0739	28.4474	26.1891
ENSMUSG00000002731	Prkra	protein kinase, interferon inducible double stranded RNA dependent activator [Source:MGI Symbol;Acc:MGI:1344375]	-0.244307	1.84682	0.39453	0.675513	3.28608	3.19531	4.64885	3.4029	3.22687	2.77086
ENSMUSG00000002733	Plekha3	pleckstrin homology domain-containing, family A (phosphoinositide binding specific) member 3 [Source:MGI Symbol;Acc:MGI:1932515]	0.169582	5.48848	0.10675	0.321797	42.8364	41.539	41.729	51.0435	46.9594	43.9763
ENSMUSG00000002741	Ykt6	YKT6 v-SNARE homolog (S. cerevisiae) [Source:MGI Symbol;Acc:MGI:1927550]	0.272876	5.94377	0.00497663	0.0378197	59.9709	53.3218	53.3511	67.5263	67.0849	66.5901
ENSMUSG00000002748	Baz1b	bromodomain adjacent to zinc finger domain, 1B [Source:MGI Symbol;Acc:MGI:1353499]	0.135054	8.20371	0.214549	0.485654	257.84	274.198	310.366	318.277	325.404	281.466
ENSMUSG00000002763	Pex6	peroxisomal biogenesis factor 6 [Source:MGI Symbol;Acc:MGI:2385054]	0.110031	4.99234	0.361602	0.646831	31.6872	32.3525	27.1183	35.5178	31.3346	31.7309
ENSMUSG00000002767	Mrpl2	mitochondrial ribosomal protein L2 [Source:MGI Symbol;Acc:MGI:1351622]	0.234066	4.3794	0.145802	0.38614	19.5991	17.4744	19.7023	20.9491	18.9366	26.8148
ENSMUSG00000002768	Mea1	male enhanced antigen 1 [Source:MGI Symbol;Acc:MGI:96957]	-0.15211	5.0435	0.295456	0.579973	40.2545	32.053	31.4351	28.1803	28.7871	36.2
ENSMUSG00000002778	Kdelr1	KDEL (Lys-Asp-Glu-Leu) endoplasmic reticulum protein retention receptor 1 [Source:MGI Symbol;Acc:MGI:1915387]	-0.0229177	5.11492	0.853537	0.954709	32.7434	36.7461	34.645	30.2007	34.4765	37.7195
ENSMUSG00000002781	Tmem143	transmembrane protein 143 [Source:MGI Symbol;Acc:MGI:1917459]	-0.255059	3.41871	0.136185	0.37037	11.2666	11.6829	11.4008	10.2087	9.1711	9.47456
ENSMUSG00000002797	Ggct	gamma-glutamyl cyclotransferase [Source:MGI Symbol;Acc:MGI:95700]	0.118201	4.57793	0.380084	0.662801	23.2373	23.5654	21.2519	26.2661	26.3244	21.3625
ENSMUSG00000002799	Jag2	jagged 2 [Source:MGI Symbol;Acc:MGI:1098270]	-0.228897	2.54328	0.35402	0.639122	5.51592	7.58886	5.0916	5.42337	5.01014	5.1842
ENSMUSG00000002803	Btbd6	BTB (POZ) domain containing 6 [Source:MGI Symbol;Acc:MGI:3026623]	0.122681	5.0789	0.351216	0.636164	34.6212	34.3496	27.4504	35.3051	31.7592	37.9876
ENSMUSG00000002804	Nudt14	nudix (nucleoside diphosphate linked moiety X)-type motif 14 [Source:MGI Symbol;Acc:MGI:1913424]	-0.262158	3.63461	0.10814	0.32424	13.1443	13.9795	12.9504	10.6341	10.4449	12.3348
ENSMUSG00000002812	Flii	flightless I actin binding protein [Source:MGI Symbol;Acc:MGI:1342286]	0.147175	7.41745	0.118739	0.342319	161.135	167.155	157.729	172.378	171.873	193.96
ENSMUSG00000002814	Top3a	topoisomerase (DNA) III alpha [Source:MGI Symbol;Acc:MGI:1197527]	0.0996323	5.02279	0.367222	0.651571	28.8706	32.3525	32.2099	34.1353	32.1838	33.9654
ENSMUSG00000002820	Atg4d	autophagy related 4D, cysteine peptidase [Source:MGI Symbol;Acc:MGI:2444308]	0.106864	5.03866	0.413516	0.689919	34.5038	27.7593	32.2099	31.1578	33.2028	37.0938
ENSMUSG00000002825	Qtrt1	queuine tRNA-ribosyltransferase 1 [Source:MGI Symbol;Acc:MGI:1931441]	-0.0239911	4.15789	0.89558	0.972325	20.3033	17.8738	15.2748	17.2272	15.0304	20.2899
ENSMUSG00000002833	Hdgfrp2	hepatoma-derived growth factor, related protein 2 [Source:MGI Symbol;Acc:MGI:1194492]	0.098665	6.14009	0.336207	0.620793	69.125	72.3938	62.0954	77.2033	73.114	67.9308
ENSMUSG00000002835	Chaf1a	chromatin assembly factor 1, subunit A (p150) [Source:MGI Symbol;Acc:MGI:1351331]	2.32679	2.37137	1.02905e-18	2.06498e-16	1.1736	1.99707	1.54962	8.18823	8.40684	7.50814
ENSMUSG00000002844	Adprh	ADP-ribosylarginine hydrolase [Source:MGI Symbol;Acc:MGI:1098234]	-0.222345	4.75021	0.173866	0.428071	27.9317	32.053	26.3435	19.992	23.5222	30.3901
ENSMUSG00000002845	Tmem39a	transmembrane protein 39a [Source:MGI Symbol;Acc:MGI:1915096]	-0.0207897	4.05816	0.9085	0.977608	16.0783	14.5786	19.1488	17.2272	16.3891	15.4632
ENSMUSG00000002846	Timmdc1	translocase of inner mitochondrial membrane domain containing 1 [Source:MGI Symbol;Acc:MGI:1922139]	-0.117147	4.18659	0.447261	0.717411	19.3644	15.677	21.3626	17.3335	17.7478	16.8039
ENSMUSG00000002870	Mcm2	minichromosome maintenance complex component 2 [Source:MGI Symbol;Acc:MGI:105380]	0.132904	6.31603	0.215994	0.487254	74.4062	81.6801	71.1717	82.414	75.3219	91.6172
ENSMUSG00000002871	Tpra1	transmembrane protein, adipocyte asscociated 1 [Source:MGI Symbol;Acc:MGI:1345190]	0.07739	5.36243	0.505196	0.759331	37.3205	45.2336	36.7481	43.706	41.8644	40.5797
ENSMUSG00000002881	Nab1	Ngfi-A binding protein 1 [Source:MGI Symbol;Acc:MGI:107564]	0.250254	6.84658	0.0114899	0.0714195	103.159	97.1574	114.45	121.122	121.177	131.929
ENSMUSG00000002885	Adgre5	adhesion G protein-coupled receptor E5 [Source:MGI Symbol;Acc:MGI:1347095]	-0.34824	8.45374	0.000268742	0.00369011	388.931	402.509	386.297	308.6	289.229	327.409
ENSMUSG00000002897	Il17ra	interleukin 17 receptor A [Source:MGI Symbol;Acc:MGI:107399]	0.574972	8.39686	1.77532e-10	1.1661e-08	265.351	277.992	268.084	403.456	397.839	407.585
ENSMUSG00000002910	Arrdc2	arrestin domain containing 2 [Source:MGI Symbol;Acc:MGI:1918057]	0.11291	4.10722	0.486493	0.745644	17.4866	17.0749	14.5	20.3111	14.7757	18.1447
ENSMUSG00000002948	Map2k7	mitogen-activated protein kinase kinase 7 [Source:MGI Symbol;Acc:MGI:1346871]	0.183434	6.32054	0.0632731	0.234704	73.4673	75.3894	74.935	93.4734	81.6907	79.2824
ENSMUSG00000002949	Timm44	translocase of inner mitochondrial membrane 44 [Source:MGI Symbol;Acc:MGI:1343262]	0.106995	5.55291	0.315281	0.599396	48.9391	43.636	42.5038	46.6835	49.3371	49.2499
ENSMUSG00000002957	Ap2a2	adaptor-related protein complex 2, alpha 2 subunit [Source:MGI Symbol;Acc:MGI:101920]	-0.0104968	6.70729	0.913056	0.978734	100.577	107.043	106.37	99.6411	101.137	110.924
ENSMUSG00000002963	Pnkp	polynucleotide kinase 3'- phosphatase [Source:MGI Symbol;Acc:MGI:1891698]	0.0482858	5.84895	0.699921	0.877004	58.7973	59.2131	51.3587	61.7839	49.0824	64.4449
ENSMUSG00000002968	Med25	mediator complex subunit 25 [Source:MGI Symbol;Acc:MGI:1922863]	-0.015533	5.20715	0.914716	0.979151	36.851	41.6389	32.2099	37.8573	35.9201	35.9318
ENSMUSG00000002981	Clptm1	cleft lip and palate associated transmembrane protein 1 [Source:MGI Symbol;Acc:MGI:1927155]	0.198532	6.40535	0.0761542	0.264164	83.9124	71.8945	80.4694	82.8393	86.3612	101.628
ENSMUSG00000002983	Relb	avian reticuloendotheliosis viral (v-rel) oncogene related B [Source:MGI Symbol;Acc:MGI:103289]	0.585087	5.34537	1.02272e-07	3.97479e-06	34.0344	32.1528	30.6603	45.1948	47.8935	52.0207
ENSMUSG00000002984	Tomm40	translocase of outer mitochondrial membrane 40 homolog (yeast) [Source:MGI Symbol;Acc:MGI:1858259]	0.249605	5.38584	0.0303088	0.14431	40.2545	40.6404	32.9847	46.3645	43.6476	45.4958
ENSMUSG00000002985	Apoe	apolipoprotein E [Source:MGI Symbol;Acc:MGI:88057]	0.217527	2.83351	0.376042	0.659602	6.4548	6.88989	5.75572	6.2741	9.42585	6.43555
ENSMUSG00000002996	Hbp1	high mobility group box transcription factor 1 [Source:MGI Symbol;Acc:MGI:894659]	0.195398	6.8609	0.0406787	0.175732	104.92	115.73	103.714	116.018	129.16	126.208
ENSMUSG00000002997	Prkar2b	protein kinase, cAMP dependent regulatory, type II beta [Source:MGI Symbol;Acc:MGI:97760]	0.298593	1.058	0.440506	0.713448	1.99512	1.2981	1.77099	1.59511	1.86819	2.68148
ENSMUSG00000003031	Cdkn1b	cyclin-dependent kinase inhibitor 1B [Source:MGI Symbol;Acc:MGI:104565]	0.133538	7.64279	0.13487	0.368311	200.568	186.926	183.74	208.853	209.237	208.44
ENSMUSG00000003033	Ap1m1	adaptor-related protein complex AP-1, mu subunit 1 [Source:MGI Symbol;Acc:MGI:102776]	-0.0727195	6.13338	0.524444	0.772211	74.993	74.6904	65.6373	67.2073	61.0557	76.5116
ENSMUSG00000003037	Rab8a	RAB8A, member RAS oncogene family [Source:MGI Symbol;Acc:MGI:96960]	0.311174	7.7151	0.00474112	0.0362372	199.981	176.641	185.401	221.507	212.294	263.321
ENSMUSG00000003038	Hmgn2	high mobility group nucleosomal binding domain 2 [Source:MGI Symbol;Acc:MGI:96136]	-0.0844954	6.23169	0.558606	0.793813	82.152	74.8901	74.4923	63.1663	63.6882	91.3491
ENSMUSG00000003039	Fam32a	family with sequence similarity 32, member A [Source:MGI Symbol;Acc:MGI:1915172]	-0.0455878	6.46636	0.704136	0.87886	97.4088	83.2778	88.3282	77.416	81.7756	101.181
ENSMUSG00000003062	Stard3nl	STARD3 N-terminal like [Source:MGI Symbol;Acc:MGI:1923455]	-0.503306	3.35007	0.00316411	0.0263254	12.0881	11.2834	12.0649	8.61359	7.89733	8.49135
ENSMUSG00000003068	Stk11	serine/threonine kinase 11 [Source:MGI Symbol;Acc:MGI:1341870]	0.0195891	5.99268	0.842657	0.949391	61.3793	63.7065	63.977	67.5263	65.4714	58.8138
ENSMUSG00000003072	Atp5d	ATP synthase, H+ transporting, mitochondrial F1 complex, delta subunit [Source:MGI Symbol;Acc:MGI:1913293]	0.108135	6.28326	0.439055	0.712332	80.9784	78.0854	65.1946	79.1174	67.2547	95.3713
ENSMUSG00000003099	Ppp5c	protein phosphatase 5, catalytic subunit [Source:MGI Symbol;Acc:MGI:102666]	-0.00417125	5.70757	0.971717	0.999871	57.1543	50.5259	48.8129	52.6386	51.2053	52.1101
ENSMUSG00000003119	Cdk12	cyclin-dependent kinase 12 [Source:MGI Symbol;Acc:MGI:1098802]	0.173156	7.86148	0.142135	0.38011	201.038	213.487	240.633	263.831	263.075	211.926
ENSMUSG00000003123	Lipe	lipase, hormone sensitive [Source:MGI Symbol;Acc:MGI:96790]	0.295291	4.26738	0.0557272	0.215244	15.4915	19.9707	15.6069	20.4174	19.2763	23.1501
ENSMUSG00000003131	Pafah1b2	platelet-activating factor acetylhydrolase, isoform 1b, subunit 2 [Source:MGI Symbol;Acc:MGI:108415]	0.106524	6.53647	0.283825	0.567649	86.9637	91.2661	89.3243	86.8803	97.2306	103.773
ENSMUSG00000003135	Cnot11	CCR4-NOT transcription complex, subunit 11 [Source:MGI Symbol;Acc:MGI:106580]	0.259766	5.32315	0.0215373	0.111929	38.9635	37.3452	32.3206	44.2377	41.185	44.6913
ENSMUSG00000003153	Slc2a3	solute carrier family 2 (facilitated glucose transporter), member 3 [Source:MGI Symbol;Acc:MGI:95757]	-0.303176	5.37074	0.00642272	0.046452	47.7655	42.3379	46.7099	34.1353	40.0811	36.3787
ENSMUSG00000003154	Foxj2	forkhead box J2 [Source:MGI Symbol;Acc:MGI:1926805]	0.0505272	5.48999	0.659232	0.854282	39.5503	44.6345	47.5954	43.2806	44.4968	48.7136
ENSMUSG00000003161	Sri	sorcin [Source:MGI Symbol;Acc:MGI:98419]	0.0395264	7.37535	0.711305	0.883276	172.05	169.651	148.985	153.449	167.457	183.234
ENSMUSG00000003166	Dgcr2	DiGeorge syndrome critical region gene 2 [Source:MGI Symbol;Acc:MGI:892866]	-0.0197155	5.82297	0.852599	0.95421	54.2203	58.1147	57.9999	55.4035	52.8187	59.8864
ENSMUSG00000003184	Irf3	interferon regulatory factor 3 [Source:MGI Symbol;Acc:MGI:1859179]	-0.101533	6.63642	0.323957	0.6097	97.4088	111.636	99.1755	103.682	89.588	94.3881
ENSMUSG00000003190	Bcl2l12	BCL2-like 12 (proline rich) [Source:MGI Symbol;Acc:MGI:1922986]	-0.245973	3.82623	0.165593	0.416779	15.3742	17.6741	12.5076	13.5053	11.8885	13.1393
ENSMUSG00000003198	Zfp959	zinc finger protein 959 [Source:MGI Symbol;Acc:MGI:2385058]	-0.0552639	4.27479	0.713684	0.884095	19.1297	21.6682	17.7099	19.4603	19.2763	17.6978
ENSMUSG00000003199	Mpnd	MPN domain containing [Source:MGI Symbol;Acc:MGI:1915297]	0.0234452	5.66481	0.845725	0.950169	49.0565	48.7285	52.5763	49.5547	45.5158	57.7412
ENSMUSG00000003200	Sh3gl1	SH3-domain GRB2-like 1 [Source:MGI Symbol;Acc:MGI:700010]	0.342277	6.35716	0.00229235	0.0206311	72.7632	80.1823	63.0915	98.1524	85.1723	90.9022
ENSMUSG00000003208	Ccdc94	coiled-coil domain containing 94 [Source:MGI Symbol;Acc:MGI:1920136]	0.165741	4.3445	0.254564	0.535644	18.0734	20.0705	18.5954	23.0759	18.0874	22.7032
ENSMUSG00000003226	Ranbp2	RAN binding protein 2 [Source:MGI Symbol;Acc:MGI:894323]	0.0469944	9.03451	0.637748	0.843371	495.376	503.361	548.232	501.396	550.775	545.86
ENSMUSG00000003228	Grk5	G protein-coupled receptor kinase 5 [Source:MGI Symbol;Acc:MGI:109161]	-0.14074	2.23879	0.633299	0.840409	6.80688	3.69458	3.87404	4.35996	4.92522	3.66469
ENSMUSG00000003233	Dvl3	dishevelled segment polarity protein 3 [Source:MGI Symbol;Acc:MGI:108100]	0.0967554	4.07575	0.649773	0.849656	16.313	12.1821	19.9236	19.992	17.8327	13.9437
ENSMUSG00000003234	Abcf3	ATP-binding cassette, sub-family F (GCN20), member 3 [Source:MGI Symbol;Acc:MGI:1351656]	0.149484	6.22914	0.112618	0.331307	68.5382	75.7888	68.2938	78.1603	76.5956	81.2489
ENSMUSG00000003235	Eif2b5	eukaryotic translation initiation factor 2B, subunit 5 epsilon [Source:MGI Symbol;Acc:MGI:2446176]	0.166811	6.19534	0.116221	0.338273	73.2326	71.6948	61.5419	75.7145	73.114	82.9471
ENSMUSG00000003269	Cyth2	cytohesin 2 [Source:MGI Symbol;Acc:MGI:1334255]	-0.0182805	5.6787	0.871153	0.962895	47.8829	52.6228	53.4618	50.6181	47.7237	53.8084
ENSMUSG00000003299	Mrpl4	mitochondrial ribosomal protein L4 [Source:MGI Symbol;Acc:MGI:2137210]	0.0728009	4.88232	0.59482	0.817607	30.8657	28.5581	26.2328	29.8817	26.1546	34.0548
ENSMUSG00000003308	Keap1	kelch-like ECH-associated protein 1 [Source:MGI Symbol;Acc:MGI:1858732]	0.43385	6.476	6.54486e-05	0.00113095	80.7437	74.7903	70.9503	98.8968	92.73	114.231
ENSMUSG00000003309	Ap1m2	adaptor protein complex AP-1, mu 2 subunit [Source:MGI Symbol;Acc:MGI:1336974]	0.22475	1.95031	0.365846	0.650085	3.05136	3.89429	3.09923	4.35996	3.82129	3.66469
ENSMUSG00000003316	Glg1	golgi apparatus protein 1 [Source:MGI Symbol;Acc:MGI:104967]	-0.0950267	7.35553	0.333633	0.619093	167.355	165.757	173.889	143.985	157.862	172.598
ENSMUSG00000003344	Btbd2	BTB (POZ) domain containing 2 [Source:MGI Symbol;Acc:MGI:1933831]	-0.0279302	4.65956	0.851646	0.953898	26.6407	27.3599	21.916	26.3725	22.5881	25.6528
ENSMUSG00000003345	Csnk1g2	casein kinase 1, gamma 2 [Source:MGI Symbol;Acc:MGI:1920014]	0.18772	7.66133	0.101621	0.313472	196.343	200.106	170.679	212.043	191.744	242.227
ENSMUSG00000003346	Abhd17a	abhydrolase domain containing 17A [Source:MGI Symbol;Acc:MGI:106388]	-0.128391	5.20396	0.40589	0.684099	40.0197	37.5449	37.4122	30.9451	29.891	44.2444
ENSMUSG00000003348	Mob3a	MOB kinase activator 3A [Source:MGI Symbol;Acc:MGI:3050117]	-0.106175	7.8604	0.288124	0.571364	242.7	246.339	233.217	215.021	208.642	247.322
ENSMUSG00000003352	Cacnb3	calcium channel, voltage-dependent, beta 3 subunit [Source:MGI Symbol;Acc:MGI:103307]	2.05631	3.43018	3.02483e-23	1.09596e-20	5.04648	3.79443	3.20992	14.994	16.9835	17.9659
ENSMUSG00000003360	Ddx23	DEAD (Asp-Glu-Ala-Asp) box polypeptide 23 [Source:MGI Symbol;Acc:MGI:1921601]	0.257223	6.89245	0.00856239	0.0573148	105.859	115.53	102.496	134.734	118.97	133.716
ENSMUSG00000003363	Pld3	phospholipase D family, member 3 [Source:MGI Symbol;Acc:MGI:1333782]	0.0107673	6.14259	0.939649	0.987198	74.0541	75.6889	60.7671	66.4629	62.4993	83.1259
ENSMUSG00000003378	Grik5	glutamate receptor, ionotropic, kainate 5 (gamma 2) [Source:MGI Symbol;Acc:MGI:95818]	-0.385781	2.70346	0.0987794	0.30862	8.09784	6.59033	6.97328	6.16776	6.19898	4.20099
ENSMUSG00000003379	Cd79a	CD79A antigen (immunoglobulin-associated alpha) [Source:MGI Symbol;Acc:MGI:101774]	0.564239	2.61821	0.0229407	0.117176	4.45968	5.49194	4.2061	5.63605	8.74651	6.52494
ENSMUSG00000003380	Rabac1	Rab acceptor 1 (prenylated) [Source:MGI Symbol;Acc:MGI:1201692]	-0.460105	6.10392	0.013249	0.0790717	92.4797	79.4834	66.7442	54.7654	43.7325	74.9921
ENSMUSG00000003382	Etv3	ets variant 3 [Source:MGI Symbol;Acc:MGI:1350926]	0.194651	7.38458	0.0305352	0.144958	151.042	164.259	151.42	183.438	174.166	176.799
ENSMUSG00000003402	Prkcsh	protein kinase C substrate 80K-H [Source:MGI Symbol;Acc:MGI:107877]	0.167138	6.2407	0.136611	0.371169	76.6361	71.5949	64.8625	80.7125	70.9911	87.595
ENSMUSG00000003418	St8sia6	ST8 alpha-N-acetyl-neuraminide alpha-2,8-sialyltransferase 6 [Source:MGI Symbol;Acc:MGI:2386797]	-0.892652	7.45845	1.20101e-13	1.23759e-11	217.703	215.684	252.588	107.298	121.262	140.688
ENSMUSG00000003420	Fcgrt	Fc receptor, IgG, alpha chain transporter [Source:MGI Symbol;Acc:MGI:103017]	-1.31061	2.02235	7.98436e-05	0.00134252	5.51592	4.59326	6.86259	1.48877	1.78327	3.48592
ENSMUSG00000003421	Nosip	nitric oxide synthase interacting protein [Source:MGI Symbol;Acc:MGI:1913644]	0.0186883	5.14433	0.912278	0.978734	38.2593	36.4465	30.1068	33.1783	29.891	43.0824
ENSMUSG00000003423	Pih1d1	PIH1 domain containing 1 [Source:MGI Symbol;Acc:MGI:1916095]	0.0625142	4.47442	0.704579	0.879119	24.1762	21.5684	18.9275	22.2252	19.1065	26.1891
ENSMUSG00000003429	Rps11	ribosomal protein S11 [Source:MGI Symbol;Acc:MGI:1351329]	-0.360243	9.82805	0.0179878	0.0989902	1163.98	975.169	926.117	706.633	699.551	981.601
ENSMUSG00000003435	Supt5	suppressor of Ty 5 [Source:MGI Symbol;Acc:MGI:1202400]	0.259549	7.6115	0.0108748	0.0688035	183.551	189.023	160.717	210.554	201	226.943
ENSMUSG00000003437	Paf1	Paf1, RNA polymerase II complex component [Source:MGI Symbol;Acc:MGI:1923988]	0.0350358	6.02249	0.715503	0.885249	64.0785	64.8049	63.0915	70.1848	65.2167	61.4953
ENSMUSG00000003438	Timm50	translocase of inner mitochondrial membrane 50 [Source:MGI Symbol;Acc:MGI:1913775]	-0.191146	4.14977	0.240313	0.519175	20.3033	18.2732	17.7099	17.4399	13.417	18.5022
ENSMUSG00000003444	Med29	mediator complex subunit 29 [Source:MGI Symbol;Acc:MGI:1914474]	-0.0273439	3.03296	0.93214	0.984605	9.62352	7.98828	6.64121	8.71993	6.70849	8.40197
ENSMUSG00000003458	Ncstn	nicastrin [Source:MGI Symbol;Acc:MGI:1891700]	0.107077	6.01436	0.284512	0.568491	66.4257	63.1074	56.561	68.696	65.8111	65.9644
ENSMUSG00000003464	Pex19	peroxisomal biogenesis factor 19 [Source:MGI Symbol;Acc:MGI:1334458]	0.186104	5.15116	0.250836	0.530781	38.2593	34.1499	26.6755	31.9022	36.7693	43.8869
ENSMUSG00000003500	Impdh1	inosine 5'-phosphate dehydrogenase 1 [Source:MGI Symbol;Acc:MGI:96567]	-0.105009	6.54502	0.326342	0.611704	96.2352	105.545	87.8854	89.5388	82.9645	96.9802
ENSMUSG00000003527	Dgcr14	DiGeorge syndrome critical region gene 14 [Source:MGI Symbol;Acc:MGI:107854]	0.175497	5.27619	0.153179	0.398187	37.6725	39.2424	31.5458	44.4504	37.7034	40.5797
ENSMUSG00000003528	Slc25a1	solute carrier family 25 (mitochondrial carrier, citrate transporter), member 1 [Source:MGI Symbol;Acc:MGI:1345283]	0.3378	4.19541	0.0383835	0.169338	18.5429	15.5771	13.8359	22.4379	17.4081	20.8262
ENSMUSG00000003531	Dgcr6	DiGeorge syndrome critical region gene 6 [Source:MGI Symbol;Acc:MGI:1202877]	-0.0499815	1.31699	0.894222	0.971732	3.05136	1.4978	2.5458	2.33949	2.12294	2.32395
ENSMUSG00000003534	Ddr1	discoidin domain receptor family, member 1 [Source:MGI Symbol;Acc:MGI:99216]	-0.325569	4.05778	0.0627848	0.233355	20.4206	17.6741	17.0458	12.6545	13.1622	18.0553
ENSMUSG00000003546	Klc4	kinesin light chain 4 [Source:MGI Symbol;Acc:MGI:1922014]	0.124506	3.86513	0.427917	0.702886	12.7922	13.8796	14.5	13.6116	14.7757	16.4464
ENSMUSG00000003549	Ercc1	excision repair cross-complementing rodent repair deficiency, complementation group 1 [Source:MGI Symbol;Acc:MGI:95412]	0.0204804	4.26626	0.897915	0.973587	16.4304	21.7681	18.374	19.5667	16.6438	21.3625
ENSMUSG00000003559	As3mt	arsenic (+3 oxidation state) methyltransferase [Source:MGI Symbol;Acc:MGI:1929882]	0.129535	2.85316	0.595474	0.817904	8.68464	6.09106	5.42366	8.50725	6.62357	6.97185
ENSMUSG00000003573	Homer3	homer scaffolding protein 3 [Source:MGI Symbol;Acc:MGI:1347359]	0.651627	2.09041	0.0122994	0.0747804	2.3472	3.09546	3.87404	4.57265	5.26489	4.82666
ENSMUSG00000003575	Crtc1	CREB regulated transcription coactivator 1 [Source:MGI Symbol;Acc:MGI:2142523]	-0.232903	4.35594	0.10432	0.317885	18.6602	22.8664	24.2404	18.6096	19.3612	18.0553
ENSMUSG00000003581	Rnf215	ring finger protein 215 [Source:MGI Symbol;Acc:MGI:1918923]	0.0199032	4.2517	0.907993	0.977608	20.0686	20.8694	15.1641	19.4603	19.8707	17.6084
ENSMUSG00000003604	Aven	apoptosis, caspase activation inhibitor [Source:MGI Symbol;Acc:MGI:1921518]	-0.365955	5.1597	0.000730916	0.00820756	41.7801	38.843	39.7366	33.1783	29.4664	30.837
ENSMUSG00000003623	Crot	carnitine O-octanoyltransferase [Source:MGI Symbol;Acc:MGI:1921364]	0.0502298	5.81975	0.600205	0.820562	53.1641	57.5156	55.1221	57.3176	58.678	55.7748
ENSMUSG00000003644	Rps6ka1	ribosomal protein S6 kinase polypeptide 1 [Source:MGI Symbol;Acc:MGI:104558]	-0.162448	7.78784	0.131275	0.362906	250.446	223.173	226.244	195.454	195.141	234.54
ENSMUSG00000003660	Snrnp200	small nuclear ribonucleoprotein 200 (U5) [Source:MGI Symbol;Acc:MGI:2444401]	0.151025	8.36828	0.118774	0.342333	326.495	315.837	296.53	335.824	336.783	369.776
ENSMUSG00000003662	Ciao1	cytosolic iron-sulfur protein assembly 1 [Source:MGI Symbol;Acc:MGI:1346998]	-0.0205336	5.37771	0.879184	0.964978	46.8266	36.8459	41.5076	37.2192	38.128	47.8197
ENSMUSG00000003680	Taf6l	TATA-box binding protein associated factor 6 like [Source:MGI Symbol;Acc:MGI:2444957]	-0.0553843	5.17332	0.640784	0.844758	41.3107	35.448	33.0954	35.6241	35.5805	34.4123
ENSMUSG00000003721	Insig2	insulin induced gene 2 [Source:MGI Symbol;Acc:MGI:1920249]	-0.129467	3.94197	0.390412	0.671842	18.0734	14.3789	15.2748	14.037	14.3511	15.1057
ENSMUSG00000003731	Kpna6	karyopherin (importin) alpha 6 [Source:MGI Symbol;Acc:MGI:1100836]	0.115685	5.67644	0.390253	0.671842	52.5773	39.2424	55.0114	53.5957	50.7807	54.5234
ENSMUSG00000003746	Man1a	mannosidase 1, alpha [Source:MGI Symbol;Acc:MGI:104677]	0.110154	7.71674	0.263412	0.545649	206.671	191.719	208.091	201.196	235.052	218.004
ENSMUSG00000003752	Itpkc	inositol 1,4,5-trisphosphate 3-kinase C [Source:MGI Symbol;Acc:MGI:2442554]	0.104707	3.91033	0.600333	0.820562	14.4353	13.6799	14.7214	11.9101	14.8606	19.1279
ENSMUSG00000003762	Coq8b	coenzyme Q8B [Source:MGI Symbol;Acc:MGI:1924139]	0.139818	4.19173	0.385645	0.667318	19.0123	15.5771	17.0458	22.4379	18.0025	16.5358
ENSMUSG00000003778	Brd8	bromodomain containing 8 [Source:MGI Symbol;Acc:MGI:1925906]	0.360149	6.77753	0.000824188	0.00900639	89.8977	103.947	93.5304	126.971	132.811	109.315
ENSMUSG00000003779	Kif20a	kinesin family member 20A [Source:MGI Symbol;Acc:MGI:1201682]	2.03045	2.53426	4.44754e-16	6.09204e-14	1.64304	2.69604	1.99236	9.677	8.32192	8.31259
ENSMUSG00000003808	Farsa	phenylalanyl-tRNA synthetase, alpha subunit [Source:MGI Symbol;Acc:MGI:1913840]	0.214656	5.87736	0.0290795	0.139946	58.0932	51.125	53.4618	63.698	61.1406	63.8192
ENSMUSG00000003809	Gcdh	glutaryl-Coenzyme A dehydrogenase [Source:MGI Symbol;Acc:MGI:104541]	0.116254	4.3337	0.402662	0.681402	17.2519	18.7725	21.3626	22.5442	19.616	20.2005
ENSMUSG00000003810	Mast2	microtubule associated serine/threonine kinase 2 [Source:MGI Symbol;Acc:MGI:894676]	-0.0407756	4.85144	0.749159	0.903821	31.9219	26.4612	29	26.9042	31.2497	26.5467
ENSMUSG00000003812	Dnase2a	deoxyribonuclease II alpha [Source:MGI Symbol;Acc:MGI:1329019]	-0.0960486	2.79749	0.633844	0.840734	6.33744	7.48901	7.08396	6.06141	6.7934	6.7037
ENSMUSG00000003813	Rad23a	RAD23 homolog A, nucleotide excision repair protein [Source:MGI Symbol;Acc:MGI:105126]	-0.0363041	6.00854	0.774734	0.917276	72.059	64.0061	58.9961	61.1458	55.9607	73.0256
ENSMUSG00000003814	Calr	calreticulin [Source:MGI Symbol;Acc:MGI:88252]	0.277067	8.36768	0.0115031	0.0714436	307.718	282.985	304.721	340.184	334.83	409.82
ENSMUSG00000003847	Nfat5	nuclear factor of activated T cells 5 [Source:MGI Symbol;Acc:MGI:1859333]	-0.0956733	6.72308	0.601191	0.821154	98.6997	93.6626	134.595	109.85	120.583	75.5284
ENSMUSG00000003848	Nob1	NIN1/RPN12 binding protein 1 homolog [Source:MGI Symbol;Acc:MGI:1914869]	0.0806868	4.8139	0.49858	0.754927	25.3498	27.959	28.0038	30.2007	26.4094	29.5857
ENSMUSG00000003865	Gys1	glycogen synthase 1, muscle [Source:MGI Symbol;Acc:MGI:101805]	-0.246725	3.77382	0.131254	0.362906	16.1957	13.0808	14.832	10.9531	13.417	12.603
ENSMUSG00000003868	Ruvbl2	RuvB-like protein 2 [Source:MGI Symbol;Acc:MGI:1342299]	-0.10674	5.21798	0.440296	0.713212	42.9537	40.7402	31.5458	35.1987	33.1178	38.7027
ENSMUSG00000003873	Bax	BCL2-associated X protein [Source:MGI Symbol;Acc:MGI:99702]	0.588926	5.25138	2.45158e-06	6.55622e-05	32.7434	31.8533	25.9007	44.344	42.5437	49.2499
ENSMUSG00000003882	Il7r	interleukin 7 receptor [Source:MGI Symbol;Acc:MGI:96562]	-0.951328	8.12389	1.78238e-19	4.35212e-17	380.129	385.934	337.152	204.493	192.168	174.028
ENSMUSG00000003923	Tfam	transcription factor A, mitochondrial [Source:MGI Symbol;Acc:MGI:107810]	0.07668	6.14079	0.443481	0.714968	69.9465	68.2998	67.187	71.7799	66.4055	78.478
ENSMUSG00000003929	Zfp81	zinc finger protein 81 [Source:MGI Symbol;Acc:MGI:1890752]	-0.181901	4.97648	0.13933	0.375289	29.1053	34.3496	36.3053	30.7324	28.9569	28.4237
ENSMUSG00000003948	Mmd	monocyte to macrophage differentiation-associated [Source:MGI Symbol;Acc:MGI:1914718]	0.252401	4.48606	0.0468238	0.193142	21.0074	20.8694	18.8168	23.0759	25.8149	23.3289
ENSMUSG00000003955	Fam162a	family with sequence similarity 162, member A [Source:MGI Symbol;Acc:MGI:1917436]	-0.419737	3.69411	0.0433815	0.183421	16.5478	14.0793	13.3931	9.88968	8.83143	14.1225
ENSMUSG00000003970	Rpl8	ribosomal protein L8 [Source:MGI Symbol;Acc:MGI:1350927]	-0.620112	10.396	0.000363357	0.00463776	1829.06	1650.38	1418.23	933.671	876.264	1376.49
ENSMUSG00000003992	Ssbp2	single-stranded DNA binding protein 2 [Source:MGI Symbol;Acc:MGI:1914220]	-0.019409	5.70462	0.876442	0.964365	52.4599	50.2263	54.2366	57.9556	51.46	45.5852
ENSMUSG00000004018	Fancl	Fanconi anemia, complementation group L [Source:MGI Symbol;Acc:MGI:1914280]	-0.0512619	4.03358	0.744828	0.901891	15.1394	17.1748	17.0458	13.2926	17.2383	16.9827
ENSMUSG00000004040	Stat3	signal transducer and activator of transcription 3 [Source:MGI Symbol;Acc:MGI:103038]	0.346402	8.16225	0.00064322	0.00737209	256.549	250.532	248.935	297.222	308.506	355.296
ENSMUSG00000004043	Stat5a	signal transducer and activator of transcription 5A [Source:MGI Symbol;Acc:MGI:103036]	0.520212	6.8164	3.84905e-08	1.67568e-06	87.5505	94.6611	94.748	125.801	129.584	141.85
ENSMUSG00000004054	Map3k11	mitogen-activated protein kinase kinase kinase 11 [Source:MGI Symbol;Acc:MGI:1346880]	0.124047	6.0143	0.256639	0.538143	63.7265	67.1015	54.0152	68.9087	63.3485	69.361
ENSMUSG00000004056	Akt2	thymoma viral proto-oncogene 2 [Source:MGI Symbol;Acc:MGI:104874]	0.357049	7.19697	0.000265014	0.0036568	134.26	126.415	124.633	153.556	160.155	179.57
ENSMUSG00000004069	Dnaja3	DnaJ heat shock protein family (Hsp40) member A3 [Source:MGI Symbol;Acc:MGI:1933786]	-0.292451	5.55066	0.0133179	0.0792533	52.812	52.2234	49.3664	36.2621	42.204	47.3728
ENSMUSG00000004070	Hmox2	heme oxygenase 2 [Source:MGI Symbol;Acc:MGI:109373]	-0.177127	5.81627	0.115314	0.336591	59.6189	59.5127	59.7709	49.7674	47.9784	60.4227
ENSMUSG00000004071	Cdip1	cell death inducing Trp53 target 1 [Source:MGI Symbol;Acc:MGI:1913876]	-0.094359	5.2542	0.359927	0.645067	38.3767	39.7417	39.5152	37.6446	36.2598	36.3787
ENSMUSG00000004096	Cwc15	CWC15 spliceosome-associated protein [Source:MGI Symbol;Acc:MGI:1913320]	0.00180421	6.25829	0.994685	1	79.3353	74.4907	75.1564	73.4814	74.7275	80.8913
ENSMUSG00000004099	Dnmt1	DNA methyltransferase (cytosine-5) 1 [Source:MGI Symbol;Acc:MGI:94912]	0.0732367	7.7688	0.427857	0.702886	200.686	225.469	210.748	224.485	216.71	229.088
ENSMUSG00000004100	Ppan	peter pan homolog (Drosophila) [Source:MGI Symbol;Acc:MGI:2178445]	-0.154857	5.56576	0.145862	0.38614	51.521	49.5273	48.1488	45.3011	40.8453	47.9091
ENSMUSG00000004127	Trmt10a	tRNA methyltransferase 10A [Source:MGI Symbol;Acc:MGI:1920421]	0.721817	3.82352	0.000186624	0.00274366	9.74088	12.3818	9.18701	20.7364	16.8137	14.3906
ENSMUSG00000004187	Kifc2	kinesin family member C2 [Source:MGI Symbol;Acc:MGI:109187]	0.114458	3.54742	0.614276	0.828698	9.27144	12.8811	10.8473	14.675	12.6527	8.58074
ENSMUSG00000004207	Psap	prosaposin [Source:MGI Symbol;Acc:MGI:97783]	0.113833	8.43621	0.375569	0.659226	349.029	331.713	316.786	308.707	341.199	429.305
ENSMUSG00000004221	Ikbkg	inhibitor of kappaB kinase gamma [Source:MGI Symbol;Acc:MGI:1338074]	-0.0324272	6.2552	0.74207	0.900361	74.993	78.6845	77.3701	79.3301	70.1419	76.6903
ENSMUSG00000004233	Wars2	tryptophanyl tRNA synthetase 2 (mitochondrial) [Source:MGI Symbol;Acc:MGI:1917810]	-0.102401	3.68228	0.61355	0.828461	11.2666	13.5801	14.3893	12.0165	14.5209	10.0109
ENSMUSG00000004263	Atn1	atrophin 1 [Source:MGI Symbol;Acc:MGI:104725]	-0.515571	0.866219	0.183501	0.442991	2.11248	1.09839	2.65649	0.957065	1.4436	1.60889
ENSMUSG00000004264	Phb2	prohibitin 2 [Source:MGI Symbol;Acc:MGI:102520]	0.0990417	6.98175	0.408443	0.686463	132.382	122.82	110.355	128.566	114.129	148.822
ENSMUSG00000004266	Ptpn6	protein tyrosine phosphatase, non-receptor type 6 [Source:MGI Symbol;Acc:MGI:96055]	-0.122836	7.99232	0.232651	0.509283	276.265	278.192	241.408	239.585	229.277	262.07
ENSMUSG00000004268	Emg1	EMG1 N1-specific pseudouridine methyltransferase [Source:MGI Symbol;Acc:MGI:1315195]	-0.253603	6.90283	0.0190209	0.10301	141.536	129.111	119.431	104.745	101.137	121.203
ENSMUSG00000004270	Lpcat3	lysophosphatidylcholine acyltransferase 3 [Source:MGI Symbol;Acc:MGI:1315211]	0.0708504	5.35802	0.536742	0.779403	42.719	39.3423	37.4122	39.1333	45.0063	41.116
ENSMUSG00000004285	Atp6v1f	ATPase, H+ transporting, lysosomal V1 subunit F [Source:MGI Symbol;Acc:MGI:1913394]	0.127918	5.47756	0.367352	0.651571	46.0051	40.5405	40.6221	43.5996	39.4867	55.7748
ENSMUSG00000004317	Clcn5	chloride channel, voltage-sensitive 5 [Source:MGI Symbol;Acc:MGI:99486]	-0.187595	2.95787	0.330915	0.616391	8.2152	8.38769	7.6374	6.8058	7.30291	7.15061
ENSMUSG00000004319	Clcn3	chloride channel, voltage-sensitive 3 [Source:MGI Symbol;Acc:MGI:103555]	-0.110336	6.77584	0.348105	0.633015	104.098	111.436	125.187	112.083	113.025	90.634
ENSMUSG00000004328	Hif3a	hypoxia inducible factor 3, alpha subunit [Source:MGI Symbol;Acc:MGI:1859778]	-0.447096	0.785242	0.233979	0.51108	1.87776	1.69751	1.77099	1.59511	1.18885	1.16197
ENSMUSG00000004356	Utp20	UTP20 small subunit processome component [Source:MGI Symbol;Acc:MGI:1917933]	-0.144798	6.77172	0.115933	0.33796	111.257	114.033	118.435	99.1094	101.052	110.656
ENSMUSG00000004364	Cul3	cullin 3 [Source:MGI Symbol;Acc:MGI:1347360]	0.06678	7.96146	0.45322	0.723052	249.273	236.553	244.065	252.878	261.461	250.003
ENSMUSG00000004393	Ddx56	DEAD (Asp-Glu-Ala-Asp) box polypeptide 56 [Source:MGI Symbol;Acc:MGI:1277172]	-0.0402379	5.51548	0.695463	0.874824	47.2961	46.2322	45.0496	44.1314	43.1381	47.4622
ENSMUSG00000004394	Tmed4	transmembrane p24 trafficking protein 4 [Source:MGI Symbol;Acc:MGI:1915070]	0.197594	4.68662	0.115999	0.337977	24.8803	25.2629	21.1412	26.4788	26.3244	28.96
ENSMUSG00000004446	Bid	BH3 interacting domain death agonist [Source:MGI Symbol;Acc:MGI:108093]	-0.374838	3.74329	0.0190788	0.103224	16.5478	13.2805	15.1641	10.9531	11.7186	11.8879
ENSMUSG00000004451	Ralb	v-ral simian leukemia viral oncogene B [Source:MGI Symbol;Acc:MGI:1927244]	-0.351357	2.95459	0.0943177	0.299767	7.86312	8.68725	8.96564	7.23116	5.43472	7.41876
ENSMUSG00000004455	Ppp1cc	protein phosphatase 1, catalytic subunit, gamma isoform [Source:MGI Symbol;Acc:MGI:104872]	-0.0419322	7.10903	0.64842	0.848643	142.006	139.695	137.916	131.118	130.518	145.873
ENSMUSG00000004460	Dnajb11	DnaJ heat shock protein family (Hsp40) member B11 [Source:MGI Symbol;Acc:MGI:1915088]	0.175111	6.22631	0.0699178	0.250808	70.8854	68.1999	71.2824	76.9906	74.8973	85.5392
ENSMUSG00000004462	Tbccd1	TBCC domain containing 1 [Source:MGI Symbol;Acc:MGI:1917823]	0.171071	3.95843	0.287276	0.570993	15.2568	15.9766	11.9542	15.7384	16.8137	16.0889
ENSMUSG00000004473	Clec11a	C-type lectin domain family 11, member a [Source:MGI Symbol;Acc:MGI:1298219]	0.0555339	0.899306	0.931618	0.984489	1.64304	1.99707	1.21756	1.38243	1.9531	1.69827
ENSMUSG00000004500	Zfp324	zinc finger protein 324 [Source:MGI Symbol;Acc:MGI:2444641]	-0.273548	4.00642	0.0551445	0.214097	17.7214	17.1748	17.3778	14.356	13.2471	15.642
ENSMUSG00000004530	Coro1c	coronin, actin binding protein 1C [Source:MGI Symbol;Acc:MGI:1345964]	0.0442055	6.63035	0.652057	0.850848	99.5212	93.2632	99.2862	103.469	91.3713	106.365
ENSMUSG00000004535	Tax1bp1	Tax1 (human T cell leukemia virus type I) binding protein 1 [Source:MGI Symbol;Acc:MGI:1289308]	0.258548	8.17468	0.00408247	0.0321559	253.498	272.101	262.992	310.302	313.176	319.99
ENSMUSG00000004552	Ctse	cathepsin E [Source:MGI Symbol;Acc:MGI:107361]	0.097217	5.69927	0.524391	0.772211	62.0834	45.2336	42.8358	49.9801	50.441	59.9758
ENSMUSG00000004558	Ndrg2	N-myc downstream regulated gene 2 [Source:MGI Symbol;Acc:MGI:1352498]	0.0358662	4.4894	0.815438	0.935649	22.6505	20.6697	22.6908	20.2047	22.5881	24.6696
ENSMUSG00000004561	Mettl17	methyltransferase like 17 [Source:MGI Symbol;Acc:MGI:1098577]	0.0742644	5.3629	0.557215	0.792978	36.7337	42.7373	40.0687	46.3645	43.9873	35.7531
ENSMUSG00000004565	Pnpla6	patatin-like phospholipase domain containing 6 [Source:MGI Symbol;Acc:MGI:1354723]	-0.00779382	5.04091	0.979427	1	28.9879	37.3452	31.9885	39.1333	33.1178	25.8316
ENSMUSG00000004567	Mcoln1	mucolipin 1 [Source:MGI Symbol;Acc:MGI:1890498]	-0.061945	4.76158	0.692405	0.873511	28.049	26.9604	27.561	28.4993	29.9759	20.6474
ENSMUSG00000004568	Arhgef18	rho/rac guanine nucleotide exchange factor (GEF) 18 [Source:MGI Symbol;Acc:MGI:2142567]	-0.0284116	8.6012	0.780837	0.920035	393.273	413.194	369.362	411.964	382.129	359.05
ENSMUSG00000004591	Pkn2	protein kinase N2 [Source:MGI Symbol;Acc:MGI:109211]	0.0281016	7.31219	0.776242	0.917581	150.573	152.277	168.687	158.128	171.449	151.146
ENSMUSG00000004610	Etfb	electron transferring flavoprotein, beta polypeptide [Source:MGI Symbol;Acc:MGI:106098]	0.0411038	1.03268	1	1	1.87776	2.09692	1.43893	0.957065	2.03802	2.50271
ENSMUSG00000004626	Stxbp2	syntaxin binding protein 2 [Source:MGI Symbol;Acc:MGI:107370]	-0.057061	6.29871	0.581509	0.808856	82.7388	85.175	72.2786	79.3301	72.5196	79.1931
ENSMUSG00000004633	Chn2	chimerin 2 [Source:MGI Symbol;Acc:MGI:1917243]	-0.338783	3.99462	0.110783	0.328412	22.6505	18.2732	12.0649	13.7179	14.1812	13.9437
ENSMUSG00000004637	Wwox	WW domain-containing oxidoreductase [Source:MGI Symbol;Acc:MGI:1931237]	0.193645	3.93764	0.392316	0.673158	12.9096	14.0793	15.2748	19.4603	18.3422	10.6365
ENSMUSG00000004642	Slbp	stem-loop binding protein [Source:MGI Symbol;Acc:MGI:108402]	0.296151	5.34987	0.00586738	0.0435	34.6212	38.144	36.3053	41.7919	44.7516	47.3728
ENSMUSG00000004661	Arid3b	AT rich interactive domain 3B (BRIGHT-like) [Source:MGI Symbol;Acc:MGI:1930768]	-0.236047	5.58671	0.107603	0.32324	46.4745	50.6257	58.332	51.1498	45.346	35.6637
ENSMUSG00000004665	Cnn2	calponin 2 [Source:MGI Symbol;Acc:MGI:105093]	-0.0910548	9.26732	0.478709	0.740388	688.081	635.767	582.656	564.562	525.3	699.956
ENSMUSG00000004667	Polr2e	polymerase (RNA) II (DNA directed) polypeptide E [Source:MGI Symbol;Acc:MGI:1913670]	-0.0585414	5.4256	0.711448	0.883276	42.719	50.7256	37.4122	41.4728	35.071	49.2499
ENSMUSG00000004677	Myo9b	myosin IXb [Source:MGI Symbol;Acc:MGI:106624]	0.0406822	7.94604	0.674693	0.8641	242.583	248.136	237.977	266.277	255.432	228.015
ENSMUSG00000004707	Ly9	lymphocyte antigen 9 [Source:MGI Symbol;Acc:MGI:96885]	-0.0245925	7.30205	0.823756	0.94067	176.979	148.083	151.973	148.771	146.483	173.492
ENSMUSG00000004768	Rab23	RAB23, member RAS oncogene family [Source:MGI Symbol;Acc:MGI:99833]	-0.221867	2.8603	0.431239	0.705467	5.98536	8.48755	8.30152	5.84873	8.91634	4.73728
ENSMUSG00000004771	Rab11a	RAB11A, member RAS oncogene family [Source:MGI Symbol;Acc:MGI:1858202]	-0.00838485	4.9876	0.946901	0.990817	29.9268	29.5566	35.4198	29.7754	32.3536	32.0884
ENSMUSG00000004788	Eif2b2	eukaryotic translation initiation factor 2B, subunit 2 beta [Source:MGI Symbol;Acc:MGI:2145118]	0.147188	5.12373	0.285056	0.568849	34.6212	36.0471	27.8931	36.5812	32.1838	40.4904
ENSMUSG00000004789	Dlst	dihydrolipoamide S-succinyltransferase (E2 component of 2-oxo-glutarate complex) [Source:MGI Symbol;Acc:MGI:1926170]	0.243803	6.67592	0.0109967	0.0690797	88.9589	97.2573	93.8625	111.02	102.75	118.075
ENSMUSG00000004798	Ulk2	unc-51 like kinase 2 [Source:MGI Symbol;Acc:MGI:1352758]	0.10185	5.97102	0.308436	0.593414	58.5626	58.4143	63.977	60.4015	67.1698	66.4113
ENSMUSG00000004815	Dgkq	diacylglycerol kinase, theta [Source:MGI Symbol;Acc:MGI:102918]	0.136227	5.30779	0.294899	0.579278	37.6725	35.7475	39.1832	48.385	39.8263	35.7531
ENSMUSG00000004837	Grap	GRB2-related adaptor protein [Source:MGI Symbol;Acc:MGI:1918770]	-0.165703	7.14137	0.0800169	0.271966	145.057	148.282	153.965	131.012	124.319	143.459
ENSMUSG00000004843	Chmp2b	charged multivesicular body protein 2B [Source:MGI Symbol;Acc:MGI:1916192]	-0.112604	4.7169	0.395833	0.676711	25.9366	27.4597	28.0038	21.4808	25.1356	28.5131
ENSMUSG00000004846	Plod3	procollagen-lysine, 2-oxoglutarate 5-dioxygenase 3 [Source:MGI Symbol;Acc:MGI:1347008]	0.372427	3.51668	0.0386719	0.17031	9.27144	9.48608	10.5153	13.8243	13.5019	10.6365
ENSMUSG00000004849	Ap1s1	adaptor protein complex AP-1, sigma 1 [Source:MGI Symbol;Acc:MGI:1098244]	0.0146465	3.9346	0.931385	0.984489	14.4353	14.978	15.6069	15.4194	13.5868	16.5358
ENSMUSG00000004865	Srpk1	serine/arginine-rich protein specific kinase 1 [Source:MGI Symbol;Acc:MGI:106908]	-0.0404637	8.61993	0.67793	0.86569	381.068	397.716	417.4	405.264	392.404	365.575
ENSMUSG00000004880	Lbr	lamin B receptor [Source:MGI Symbol;Acc:MGI:2138281]	0.126617	8.39225	0.205348	0.475548	330.251	319.631	313.244	336.462	330.754	384.167
ENSMUSG00000004895	Prcc	papillary renal cell carcinoma (translocation-associated) [Source:MGI Symbol;Acc:MGI:2137738]	0.15933	5.50562	0.154058	0.399602	43.4232	43.7358	40.9542	44.5567	45.346	53.0933
ENSMUSG00000004896	Rrnad1	ribosomal RNA adenine dimethylase domain containing 1 [Source:MGI Symbol;Acc:MGI:2387197]	-0.0696412	5.23973	0.678592	0.865947	33.4476	40.9399	41.0648	44.5567	36.8542	28.8706
ENSMUSG00000004897	Hdgf	hepatoma-derived growth factor [Source:MGI Symbol;Acc:MGI:1194494]	0.067926	6.64039	0.519213	0.768641	99.4039	99.5539	92.6449	96.2383	94.6831	114.678
ENSMUSG00000004929	Thop1	thimet oligopeptidase 1 [Source:MGI Symbol;Acc:MGI:1354165]	0.0402218	2.96472	0.851889	0.953959	7.86312	8.08813	6.53053	9.03895	6.7934	7.41876
ENSMUSG00000004931	Apba3	amyloid beta (A4) precursor protein-binding, family A, member 3 [Source:MGI Symbol;Acc:MGI:1888527]	-0.106295	3.99776	0.472256	0.736701	15.7262	17.0749	16.271	15.2067	14.2662	16.1783
ENSMUSG00000004933	Matk	megakaryocyte-associated tyrosine kinase [Source:MGI Symbol;Acc:MGI:99259]	-0.401669	4.38505	0.0144119	0.084047	22.8852	19.4714	28.6679	19.4603	17.3232	16.9827
ENSMUSG00000004934	Pias4	protein inhibitor of activated STAT 4 [Source:MGI Symbol;Acc:MGI:2136940]	0.068039	4.90019	0.562807	0.796854	30.2789	29.7563	26.7862	32.5402	29.1267	29.4963
ENSMUSG00000004936	Map2k1	mitogen-activated protein kinase kinase 1 [Source:MGI Symbol;Acc:MGI:1346866]	-0.0871654	5.75913	0.425979	0.701522	59.2668	51.125	56.561	51.1498	48.6578	57.2049
ENSMUSG00000004937	Sgta	small glutamine-rich tetratricopeptide repeat (TPR)-containing, alpha [Source:MGI Symbol;Acc:MGI:1098703]	0.275893	5.17587	0.0131225	0.0784001	32.6261	33.7505	30.9923	39.5587	36.3447	42.0992
ENSMUSG00000004945	Tmem242	transmembrane protein 242 [Source:MGI Symbol;Acc:MGI:1917794]	-0.375217	4.12638	0.0122639	0.0746605	21.9463	16.8752	20.0343	14.4623	15.2852	15.4632
ENSMUSG00000004947	Dtx2	deltex 2, E3 ubiquitin ligase [Source:MGI Symbol;Acc:MGI:1921448]	-0.0270592	4.67737	0.840026	0.949093	26.7581	24.0647	26.1221	27.5422	24.711	23.3289
ENSMUSG00000004952	Rasa4	RAS p21 protein activator 4 [Source:MGI Symbol;Acc:MGI:1858600]	-0.035737	1.92224	0.916741	0.979814	4.45968	3.29516	3.20992	3.29656	3.3967	3.93284
ENSMUSG00000004980	Hnrnpa2b1	heterogeneous nuclear ribonucleoprotein A2/B1 [Source:MGI Symbol;Acc:MGI:104819]	0.28609	9.14662	0.0279913	0.136228	470.261	523.831	537.385	671.222	686.389	509.928
ENSMUSG00000004994	Ccdc130	coiled-coil domain containing 130 [Source:MGI Symbol;Acc:MGI:1914986]	0.242542	4.15731	0.0874682	0.287728	15.961	15.0779	17.3778	19.8857	19.9556	17.4296
ENSMUSG00000004996	Mri1	methylthioribose-1-phosphate isomerase 1 [Source:MGI Symbol;Acc:MGI:1915123]	-0.131009	5.30986	0.251237	0.53103	43.0711	43.4363	37.3015	39.346	35.2408	38.6133
ENSMUSG00000005034	Prkacb	protein kinase, cAMP dependent, catalytic, beta [Source:MGI Symbol;Acc:MGI:97594]	0.0797034	8.25124	0.408695	0.686783	298.329	299.361	290.553	289.459	315.299	333.755
ENSMUSG00000005043	Sgsh	N-sulfoglucosamine sulfohydrolase (sulfamidase) [Source:MGI Symbol;Acc:MGI:1350341]	-0.114683	5.84573	0.290466	0.574083	65.9563	56.1177	56.8931	54.4464	51.7148	58.9926
ENSMUSG00000005054	Cstb	cystatin B [Source:MGI Symbol;Acc:MGI:109514]	-0.023783	3.69202	0.910923	0.978341	13.4964	13.8796	11.0687	10.1024	11.6337	15.9995
ENSMUSG00000005069	Pex5	peroxisomal biogenesis factor 5 [Source:MGI Symbol;Acc:MGI:1098808]	0.0396561	5.30681	0.772065	0.915812	44.7141	37.0456	34.8664	36.3685	40.166	43.0824
ENSMUSG00000005078	Jkamp	JNK1/MAPK8-associated membrane protein [Source:MGI Symbol;Acc:MGI:1915057]	-0.49536	4.2425	0.000292339	0.00390574	23.7067	21.2688	21.1412	14.1433	16.1343	16.4464
ENSMUSG00000005087	Cd44	CD44 antigen [Source:MGI Symbol;Acc:MGI:88338]	-1.04504	4.98308	3.10564e-10	1.90615e-08	36.7337	37.6448	53.4618	18.6096	23.0127	20.2005
ENSMUSG00000005102	Eif2ak4	eukaryotic translation initiation factor 2 alpha kinase 4 [Source:MGI Symbol;Acc:MGI:1353427]	-0.13267	4.73508	0.362088	0.647297	25.2324	29.3569	28.3358	28.6056	26.0697	21.1837
ENSMUSG00000005103	Wdr1	WD repeat domain 1 [Source:MGI Symbol;Acc:MGI:1337100]	0.00427055	9.09759	0.967733	0.998259	554.174	547.696	538.602	526.28	514.855	604.138
ENSMUSG00000005107	Slc2a9	solute carrier family 2 (facilitated glucose transporter), member 9 [Source:MGI Symbol;Acc:MGI:2152844]	0.0622258	4.4598	0.624993	0.835665	21.9463	20.3701	21.6946	23.1823	20.9746	22.7032
ENSMUSG00000005125	Ndrg1	N-myc downstream regulated gene 1 [Source:MGI Symbol;Acc:MGI:1341799]	0.841975	4.26968	8.10449e-08	3.21659e-06	13.8485	15.2776	11.5114	21.5871	24.2015	27.083
ENSMUSG00000005142	Man2b1	mannosidase 2, alpha B1 [Source:MGI Symbol;Acc:MGI:107286]	0.0487141	7.02789	0.606874	0.824932	131.326	135.102	117.771	135.797	134.085	127.638
ENSMUSG00000005150	Wdr83	WD repeat domain containing 83 [Source:MGI Symbol;Acc:MGI:1915086]	0.301848	3.98249	0.0428587	0.181862	14.7874	13.9795	13.0611	17.6525	15.5399	18.4128
ENSMUSG00000005161	Prdx2	peroxiredoxin 2 [Source:MGI Symbol;Acc:MGI:109486]	0.12615	5.83625	0.374998	0.658636	57.6237	53.4216	52.2442	51.6815	53.0735	73.2938
ENSMUSG00000005198	Polr2a	polymerase (RNA) II (DNA directed) polypeptide A [Source:MGI Symbol;Acc:MGI:98086]	-0.153254	7.43825	0.207641	0.478416	176.979	161.663	208.866	144.623	173.911	173.492
ENSMUSG00000005204	Senp3	SUMO/sentrin specific peptidase 3 [Source:MGI Symbol;Acc:MGI:2158736]	0.147584	6.07125	0.153576	0.398929	59.8536	64.4055	66.4121	72.737	63.6882	74.9921
ENSMUSG00000005262	Ufd1l	ubiquitin fusion degradation 1 like [Source:MGI Symbol;Acc:MGI:109353]	0.173713	5.7943	0.11041	0.328074	49.7606	52.4231	53.5725	61.9966	62.0747	51.7526
ENSMUSG00000005267	Zfp287	zinc finger protein 287 [Source:MGI Symbol;Acc:MGI:2176561]	-0.707683	5.2033	2.253e-07	8.11079e-06	41.1933	47.3306	48.2595	30.9451	29.9759	22.9713
ENSMUSG00000005299	Letm1	leucine zipper-EF-hand containing transmembrane protein 1 [Source:MGI Symbol;Acc:MGI:1932557]	0.0684247	6.06703	0.499441	0.755518	61.2619	66.103	68.2938	69.0151	63.1787	73.115
ENSMUSG00000005312	Ubqln1	ubiquilin 1 [Source:MGI Symbol;Acc:MGI:1860276]	-0.0191037	7.05922	0.84784	0.951628	134.495	128.811	138.912	125.376	125.168	146.23
ENSMUSG00000005354	Txn2	thioredoxin 2 [Source:MGI Symbol;Acc:MGI:1929468]	0.0122355	5.85763	0.932788	0.984623	62.4355	59.6125	50.5839	51.8942	55.0266	67.037
ENSMUSG00000005362	Crbn	cereblon [Source:MGI Symbol;Acc:MGI:1913277]	0.157731	6.88925	0.110391	0.328074	122.524	106.244	106.924	118.782	131.028	124.331
ENSMUSG00000005370	Msh6	mutS homolog 6 [Source:MGI Symbol;Acc:MGI:1343961]	0.179912	6.71502	0.0449309	0.188027	98.8171	99.5539	96.519	106.128	116.762	111.013
ENSMUSG00000005371	Fbxo11	F-box protein 11 [Source:MGI Symbol;Acc:MGI:2147134]	0.0724851	6.73563	0.448412	0.717669	104.45	98.8549	107.809	109.212	115.997	101.807
ENSMUSG00000005374	Tbl2	transducin (beta)-like 2 [Source:MGI Symbol;Acc:MGI:1351652]	-0.0830216	4.63563	0.480197	0.74126	24.6456	25.2629	26.2328	23.8203	24.4563	23.597
ENSMUSG00000005378	Wbscr22	Williams Beuren syndrome chromosome region 22 [Source:MGI Symbol;Acc:MGI:1913388]	0.165993	5.05762	0.123586	0.350125	32.9781	30.1558	30.4389	35.4114	34.4765	35.038
ENSMUSG00000005410	Mcm5	minichromosome maintenance complex component 5 [Source:MGI Symbol;Acc:MGI:103197]	0.692867	5.44989	6.68957e-07	2.09296e-05	35.0906	34.4495	29.8855	45.4074	52.0545	63.1042
ENSMUSG00000005417	Mprip	myosin phosphatase Rho interacting protein [Source:MGI Symbol;Acc:MGI:1349438]	-0.207868	6.24929	0.0307335	0.145592	78.8659	85.2749	79.9159	71.0355	74.5576	65.7856
ENSMUSG00000005442	Cic	capicua transcriptional repressor [Source:MGI Symbol;Acc:MGI:1918972]	0.0383955	7.5243	0.659123	0.854282	181.086	184.529	178.649	190.35	181.554	187.167
ENSMUSG00000005447	Pafah1b3	platelet-activating factor acetylhydrolase, isoform 1b, subunit 3 [Source:MGI Symbol;Acc:MGI:108414]	0.142582	1.74397	0.686454	0.871117	3.75552	2.7959	2.43511	3.29656	4.24588	2.32395
ENSMUSG00000005465	Il27ra	interleukin 27 receptor, alpha [Source:MGI Symbol;Acc:MGI:1355318]	0.220844	8.05978	0.0135499	0.0802001	251.15	249.933	237.534	294.244	284.644	282.002
ENSMUSG00000005469	Prkaca	protein kinase, cAMP dependent, catalytic, alpha [Source:MGI Symbol;Acc:MGI:97592]	-0.229023	4.93084	0.0621007	0.232118	29.9268	34.05	34.2023	26.2661	26.5792	30.9264
ENSMUSG00000005470	Asf1b	anti-silencing function 1B histone chaperone [Source:MGI Symbol;Acc:MGI:1914179]	0.886826	2.78107	8.2757e-05	0.00138735	3.99024	5.89136	3.87404	8.40091	9.08618	8.13382
ENSMUSG00000005481	Ddx39	DEAD (Asp-Glu-Ala-Asp) box polypeptide 39 [Source:MGI Symbol;Acc:MGI:1915528]	0.0207891	6.19762	0.844628	0.949731	76.284	75.3894	66.3015	73.375	68.6134	79.1931
ENSMUSG00000005483	Dnajb1	DnaJ heat shock protein family (Hsp40) member B1 [Source:MGI Symbol;Acc:MGI:1931874]	0.1015	6.19527	0.371434	0.655554	68.7729	66.7021	76.0419	67.3136	74.7275	84.6454
ENSMUSG00000005501	Usp40	ubiquitin specific peptidase 40 [Source:MGI Symbol;Acc:MGI:2443184]	0.041543	5.28126	0.776009	0.917487	34.9733	38.9429	40.4007	42.3236	44.242	31.1946
ENSMUSG00000005505	Kbtbd4	kelch repeat and BTB (POZ) domain containing 4 [Source:MGI Symbol;Acc:MGI:1914386]	-0.0536347	4.55484	0.652231	0.850855	23.5894	24.0647	23.5763	22.5442	22.9277	23.1501
ENSMUSG00000005506	Celf1	CUGBP, Elav-like family member 1 [Source:MGI Symbol;Acc:MGI:1342295]	-0.142293	7.76021	0.195837	0.46114	216.646	206.996	258.343	211.192	214.077	192.62
ENSMUSG00000005510	Ndufs3	NADH dehydrogenase (ubiquinone) Fe-S protein 3 [Source:MGI Symbol;Acc:MGI:1915599]	-0.0175069	5.2801	0.881495	0.966127	37.6725	41.8386	37.0801	37.9636	39.2319	38.077
ENSMUSG00000005514	Por	P450 (cytochrome) oxidoreductase [Source:MGI Symbol;Acc:MGI:97744]	-0.10083	5.83449	0.399271	0.678785	57.9758	61.9092	56.6717	53.2766	48.2332	63.1936
ENSMUSG00000005533	Igf1r	insulin-like growth factor I receptor [Source:MGI Symbol;Acc:MGI:96433]	0.203561	4.91028	0.11558	0.337282	24.8803	26.9604	31.3244	31.7958	34.4765	29.4963
ENSMUSG00000005534	Insr	insulin receptor [Source:MGI Symbol;Acc:MGI:96575]	0.039086	6.32681	0.707788	0.881434	78.1617	77.9856	80.8014	81.5632	89.0785	72.7575
ENSMUSG00000005540	Fcer2a	Fc receptor, IgE, low affinity II, alpha polypeptide [Source:MGI Symbol;Acc:MGI:95497]	0.0956097	2.30521	0.720391	0.887531	4.81176	4.39355	4.53816	4.14728	5.51964	4.91605
ENSMUSG00000005566	Trim28	tripartite motif-containing 28 [Source:MGI Symbol;Acc:MGI:109274]	-0.165337	7.29659	0.112808	0.331778	172.754	172.747	152.637	137.605	143.086	163.392
ENSMUSG00000005575	Ube2m	ubiquitin-conjugating enzyme E2M [Source:MGI Symbol;Acc:MGI:108278]	0.1958	5.58336	0.125963	0.35388	49.5259	45.633	38.2977	46.7899	49.2522	56.6686
ENSMUSG00000005580	Adcy9	adenylate cyclase 9 [Source:MGI Symbol;Acc:MGI:108450]	-0.622112	1.54084	0.0403591	0.174679	2.46456	3.59473	3.87404	1.91413	2.37769	2.14518
ENSMUSG00000005583	Mef2c	myocyte enhancer factor 2C [Source:MGI Symbol;Acc:MGI:99458]	0.739306	3.29565	0.00941753	0.0615703	5.98536	8.5874	6.64121	7.65652	16.5589	11.1728
ENSMUSG00000005609	Ctr9	CTR9 homolog, Paf1/RNA polymerase II complex component [Source:MGI Symbol;Acc:MGI:109345]	-0.0371673	6.35902	0.722421	0.889015	78.7485	86.573	83.4579	74.9701	77.5297	89.919
ENSMUSG00000005610	Eif4g2	eukaryotic translation initiation factor 4, gamma 2 [Source:MGI Symbol;Acc:MGI:109207]	-0.0371435	9.53175	0.740848	0.899784	722.937	713.453	812.221	660.482	729.272	801.494
ENSMUSG00000005611	Mrvi1	MRV integration site 1 [Source:MGI Symbol;Acc:MGI:1338023]	-0.751542	1.86672	0.00414852	0.0325847	4.81176	4.2937	4.09542	2.97754	2.12294	2.77086
ENSMUSG00000005615	Pcyt1a	phosphate cytidylyltransferase 1, choline, alpha isoform [Source:MGI Symbol;Acc:MGI:88557]	-0.0435709	3.94984	0.799574	0.928461	14.5526	14.978	16.9351	16.3765	14.9455	13.8543
ENSMUSG00000005621	Zfp592	zinc finger protein 592 [Source:MGI Symbol;Acc:MGI:2443541]	0.0501258	7.60189	0.584479	0.810879	187.893	194.115	190.049	187.053	208.982	196.106
ENSMUSG00000005625	Psmd4	proteasome (prosome, macropain) 26S subunit, non-ATPase, 4 [Source:MGI Symbol;Acc:MGI:1201670]	0.122179	6.76813	0.22899	0.50382	108.323	105.345	98.8434	109.637	105.043	125.404
ENSMUSG00000005656	Snx6	sorting nexin 6 [Source:MGI Symbol;Acc:MGI:1919433]	0.0123038	5.78949	0.917005	0.979814	50.8169	52.9223	60.8778	53.5957	53.583	58.8138
ENSMUSG00000005667	Mthfd2	methylenetetrahydrofolate dehydrogenase (NAD+ dependent), methenyltetrahydrofolate cyclohydrolase [Source:MGI Symbol;Acc:MGI:1338850]	0.176854	5.51469	0.101145	0.312954	43.6579	45.4333	38.9618	45.8328	48.6578	50.2331
ENSMUSG00000005674	Tomm40l	translocase of outer mitochondrial membrane 40 homolog-like (yeast) [Source:MGI Symbol;Acc:MGI:3589112]	-0.179077	4.39396	0.207047	0.478152	24.0588	23.6653	18.7061	19.5667	19.1914	19.9323
ENSMUSG00000005682	Pan2	PAN2 poly(A) specific ribonuclease subunit [Source:MGI Symbol;Acc:MGI:1918984]	0.110403	5.69576	0.393776	0.674902	44.7141	53.9209	50.1412	55.9352	59.697	45.1383
ENSMUSG00000005683	Cs	citrate synthase [Source:MGI Symbol;Acc:MGI:88529]	-0.0748055	7.19698	0.471037	0.735995	150.925	147.084	153.08	129.204	138.161	160.71
ENSMUSG00000005686	Ampd3	adenosine monophosphate deaminase 3 [Source:MGI Symbol;Acc:MGI:1096344]	-0.730193	4.40208	7.27901e-09	3.63368e-07	24.8803	27.0603	26.8969	14.8877	16.3042	16.2676
ENSMUSG00000005687	Bcas2	breast carcinoma amplified sequence 2 [Source:MGI Symbol;Acc:MGI:1915433]	0.0613864	5.99226	0.558639	0.793813	64.3133	67.0017	54.9007	64.9741	64.5373	64.8918
ENSMUSG00000005696	Sh2d1a	SH2 domain containing 1A [Source:MGI Symbol;Acc:MGI:1328352]	0.192084	4.88046	0.0876094	0.287927	28.2838	27.8591	25.6794	31.2641	29.9759	32.2671
ENSMUSG00000005698	Ctcf	CCCTC-binding factor [Source:MGI Symbol;Acc:MGI:109447]	0.0850586	8.05024	0.361956	0.647165	245.165	257.322	268.637	260.747	273.265	283.879
ENSMUSG00000005699	Pard6a	par-6 family cell polarity regulator alpha [Source:MGI Symbol;Acc:MGI:1927223]	-0.139425	1.39268	0.693346	0.874069	3.28608	1.79736	2.65649	2.33949	2.29277	2.32395
ENSMUSG00000005718	Tfap4	transcription factor AP4 [Source:MGI Symbol;Acc:MGI:103239]	-0.0966651	4.14855	0.557382	0.792978	18.7776	19.771	15.8282	17.7589	14.3511	18.8597
ENSMUSG00000005732	Ranbp1	RAN binding protein 1 [Source:MGI Symbol;Acc:MGI:96269]	0.150828	6.27039	0.101704	0.313472	76.4013	71.0957	71.3931	80.0745	78.7186	84.1091
ENSMUSG00000005763	Cd247	CD247 antigen [Source:MGI Symbol;Acc:MGI:88334]	0.0213459	8.80236	0.835225	0.94676	463.689	444.448	420.721	445.248	417.964	485.437
ENSMUSG00000005774	Rfx5	regulatory factor X, 5 (influences HLA class II expression) [Source:MGI Symbol;Acc:MGI:1858421]	0.073944	5.28786	0.549092	0.787731	42.6017	34.2497	36.8587	42.5362	40.2509	36.8257
ENSMUSG00000005779	Psmb4	proteasome (prosome, macropain) subunit, beta type 4 [Source:MGI Symbol;Acc:MGI:1098257]	-0.235419	6.21412	0.141873	0.379642	82.5041	78.2851	79.5839	54.4464	60.8859	88.6676
ENSMUSG00000005802	Slc30a4	solute carrier family 30 (zinc transporter), member 4 [Source:MGI Symbol;Acc:MGI:1345282]	0.751776	5.36092	5.91269e-09	2.99861e-07	32.7434	27.5596	30.8816	44.2377	51.6299	57.2943
ENSMUSG00000005803	Sqrdl	sulfide quinone reductase-like (yeast) [Source:MGI Symbol;Acc:MGI:1929899]	-0.163806	3.24215	0.444491	0.715877	7.98048	10.1851	11.1794	7.23116	9.34093	9.56395
ENSMUSG00000005804	Bloc1s6	biogenesis of lysosomal organelles complex-1, subunit 6, pallidin [Source:MGI Symbol;Acc:MGI:1927580]	0.000829708	4.67804	1	1	24.0588	26.3613	25.6794	26.7978	25.8149	23.6864
ENSMUSG00000005813	Metap1	methionyl aminopeptidase 1 [Source:MGI Symbol;Acc:MGI:1922874]	0.0812359	6.20636	0.44841	0.717669	65.6042	71.2954	77.7022	76.9906	81.0114	69.0928
ENSMUSG00000005823	Gpr108	G protein-coupled receptor 108 [Source:MGI Symbol;Acc:MGI:1925558]	0.242221	5.23675	0.0401807	0.174184	31.1004	37.9443	33.7595	41.8982	37.3637	42.6355
ENSMUSG00000005846	Rsl1d1	ribosomal L1 domain containing 1 [Source:MGI Symbol;Acc:MGI:1913659]	0.095687	6.67656	0.371095	0.655264	99.9907	97.2573	98.8434	100.492	95.787	120.041
ENSMUSG00000005871	Apc	adenomatosis polyposis coli [Source:MGI Symbol;Acc:MGI:88039]	-0.0878299	7.42808	0.39904	0.678785	174.162	172.946	184.736	166.742	184.696	148.912
ENSMUSG00000005873	Reep5	receptor accessory protein 5 [Source:MGI Symbol;Acc:MGI:1270152]	0.401928	5.39068	0.00398911	0.0315755	38.142	33.6506	35.9732	39.7714	46.0253	56.3111
ENSMUSG00000005881	Ergic3	ERGIC and golgi 3 [Source:MGI Symbol;Acc:MGI:1913616]	-0.0698297	5.34323	0.571954	0.802321	46.2398	41.3393	36.6374	40.6221	36.1749	41.5629
ENSMUSG00000005882	Uqcc1	ubiquinol-cytochrome c reductase complex assembly factor 1 [Source:MGI Symbol;Acc:MGI:1929472]	-0.134744	4.83671	0.316325	0.600568	34.8559	27.3599	27.1183	25.2027	27.6831	28.2449
ENSMUSG00000005883	Spo11	SPO11 meiotic protein covalently bound to DSB [Source:MGI Symbol;Acc:MGI:1349669]	0.526466	3.33216	0.0118792	0.0728313	8.33256	9.18652	6.53053	11.8038	13.2471	9.65333
ENSMUSG00000005886	Ncoa2	nuclear receptor coactivator 2 [Source:MGI Symbol;Acc:MGI:1276533]	-0.0943263	8.17488	0.312223	0.596815	286.124	292.171	316.454	282.334	285.153	270.651
ENSMUSG00000005893	Nr2c2	nuclear receptor subfamily 2, group C, member 2 [Source:MGI Symbol;Acc:MGI:1352466]	0.0505132	8.05539	0.585702	0.811607	248.92	268.706	265.759	273.402	280.228	257.78
ENSMUSG00000005897	Nr2c1	nuclear receptor subfamily 2, group C, member 1 [Source:MGI Symbol;Acc:MGI:1352465]	-0.19485	3.7712	0.28476	0.568572	14.4353	11.583	17.2672	12.8672	13.1622	11.7091
ENSMUSG00000005899	Smpd4	sphingomyelin phosphodiesterase 4 [Source:MGI Symbol;Acc:MGI:1924876]	0.222419	5.04711	0.0841376	0.280342	32.1566	28.3584	30.4389	38.8143	37.0241	30.3007
ENSMUSG00000005907	Pex1	peroxisomal biogenesis factor 1 [Source:MGI Symbol;Acc:MGI:1918632]	-0.274407	4.36722	0.129087	0.3588	22.6505	17.7739	27.0076	20.7364	19.4461	15.5526
ENSMUSG00000005936	Kctd20	potassium channel tetramerisation domain containing 20 [Source:MGI Symbol;Acc:MGI:1914239]	-0.0763892	6.35307	0.407094	0.684931	85.5554	81.6801	84.0114	75.6082	78.2091	84.2879
ENSMUSG00000005947	Itgae	integrin alpha E, epithelial-associated [Source:MGI Symbol;Acc:MGI:1298377]	-0.417838	2.34042	0.131991	0.364166	5.868	6.79004	4.09542	4.04094	5.09505	3.39654
ENSMUSG00000005949	Ctns	cystinosis, nephropathic [Source:MGI Symbol;Acc:MGI:1932872]	0.0701548	3.89838	0.633425	0.840409	14.5526	13.7798	14.7214	16.0574	14.0963	15.1057
ENSMUSG00000005951	Shpk	sedoheptulokinase [Source:MGI Symbol;Acc:MGI:1921887]	-0.0880882	3.35112	0.645521	0.846335	9.85824	10.884	10.1832	9.57065	8.57667	10.9941
ENSMUSG00000005968	Tuft1	tuftelin 1 [Source:MGI Symbol;Acc:MGI:109572]	-0.0341887	1.09541	0.937387	0.986438	2.22984	1.79736	1.88168	2.02047	2.20786	1.51951
ENSMUSG00000005973	Rcn1	reticulocalbin 1 [Source:MGI Symbol;Acc:MGI:104559]	0.668786	5.27427	8.21844e-09	4.04866e-07	29.4574	32.6521	26.6755	48.2786	44.0722	49.0711
ENSMUSG00000005981	Trap1	TNF receptor-associated protein 1 [Source:MGI Symbol;Acc:MGI:1915265]	-0.0750755	6.48488	0.436338	0.70946	88.8415	99.3542	86.7785	89.0071	84.5779	87.6844
ENSMUSG00000005982	Naa60	N(alpha)-acetyltransferase 60, NatF catalytic subunit [Source:MGI Symbol;Acc:MGI:1922013]	0.100735	5.95972	0.28356	0.567458	59.3841	60.7109	59.4389	63.06	61.9898	67.4839
ENSMUSG00000005983	1700037C18Rik	RIKEN cDNA 1700037C18 gene [Source:MGI Symbol;Acc:MGI:1920511]	0.107047	2.468	0.681383	0.867622	5.98536	4.89282	4.53816	5.10435	5.43472	5.98864
ENSMUSG00000005986	Ankrd13d	ankyrin repeat domain 13 family, member D [Source:MGI Symbol;Acc:MGI:1915673]	-0.257164	2.92697	0.303639	0.589028	8.56728	7.88843	7.85877	7.55018	8.237	4.55852
ENSMUSG00000006005	Tpr	translocated promoter region, nuclear basket protein [Source:MGI Symbol;Acc:MGI:1922066]	0.324607	9.68094	0.000930461	0.0099438	699.465	735.92	750.457	868.058	931.376	937.892
ENSMUSG00000006010	BC003331	cDNA sequence BC003331 [Source:MGI Symbol;Acc:MGI:2385108]	0.0589401	4.81598	0.613601	0.828461	25.115	29.2571	27.6717	29.2437	29.1267	27.2617
ENSMUSG00000006019	Dhx34	DEAH (Asp-Glu-Ala-His) box polypeptide 34 [Source:MGI Symbol;Acc:MGI:1918973]	0.0642686	4.94113	0.56479	0.797852	30.631	29.8562	29	31.6895	29.2966	32.6247
ENSMUSG00000006021	Kptn	kaptin [Source:MGI Symbol;Acc:MGI:1890380]	-0.324262	3.70975	0.0722481	0.255884	12.4402	15.8767	14.7214	12.3355	9.76552	12.4242
ENSMUSG00000006024	Napa	N-ethylmaleimide sensitive fusion protein attachment protein alpha [Source:MGI Symbol;Acc:MGI:104563]	0.110651	6.08647	0.273635	0.556864	64.9001	70.2969	60.103	69.6531	67.2547	74.0982
ENSMUSG00000006050	Sra1	steroid receptor RNA activator 1 [Source:MGI Symbol;Acc:MGI:1344414]	0.346322	6.26482	0.000158148	0.00238432	70.0639	67.7007	64.6412	86.7739	82.6248	87.9526
ENSMUSG00000006057	Atp5g1	ATP synthase, H+ transporting, mitochondrial F0 complex, subunit C1 (subunit 9) [Source:MGI Symbol;Acc:MGI:107653]	0.0168366	5.42685	0.911912	0.978734	47.7655	40.8401	39.1832	39.1333	39.9962	49.9649
ENSMUSG00000006058	Snf8	SNF8, ESCRT-II complex subunit, homolog (S. cerevisiae) [Source:MGI Symbol;Acc:MGI:1343161]	0.287313	4.73823	0.0284914	0.138026	26.6407	24.4641	20.3664	28.3929	30.2307	28.5131
ENSMUSG00000006095	Tbcb	tubulin folding cofactor B [Source:MGI Symbol;Acc:MGI:1913661]	-0.000420442	4.1034	1	1	18.5429	17.0749	15.3855	15.5257	15.7947	19.5748
ENSMUSG00000006127	Inpp5k	inositol polyphosphate 5-phosphatase K [Source:MGI Symbol;Acc:MGI:1194899]	0.216003	6.28525	0.0175492	0.0971953	74.5236	70.5964	70.7289	83.371	80.6717	86.6118
ENSMUSG00000006134	Crkl	v-crk avian sarcoma virus CT10 oncogene homolog-like [Source:MGI Symbol;Acc:MGI:104686]	-0.0114278	6.40298	0.920358	0.981426	78.3965	82.6787	93.1984	78.1603	79.9923	94.0306
ENSMUSG00000006154	Eps8l1	EPS8-like 1 [Source:MGI Symbol;Acc:MGI:1914675]	-0.552427	4.5731	0.00310563	0.0259375	33.2129	29.4568	21.916	16.4828	17.5779	23.5076
ENSMUSG00000006169	Clint1	clathrin interactor 1 [Source:MGI Symbol;Acc:MGI:2144243]	0.291542	7.99408	0.00287603	0.0244539	223.805	214.885	248.492	267.553	287.106	286.203
ENSMUSG00000006191	Cdkal1	CDK5 regulatory subunit associated protein 1-like 1 [Source:MGI Symbol;Acc:MGI:1921765]	-0.101965	5.82432	0.44091	0.713634	58.5626	51.125	65.8587	61.1458	55.2813	47.1941
ENSMUSG00000006215	Zbtb17	zinc finger and BTB domain containing 17 [Source:MGI Symbol;Acc:MGI:107410]	0.247376	5.2345	0.0511308	0.204015	34.9733	38.7432	28.7786	41.6855	41.2699	38.8815
ENSMUSG00000006262	Mob1b	MOB kinase activator 1B [Source:MGI Symbol;Acc:MGI:1915723]	0.0900875	5.14774	0.551201	0.789579	31.6872	31.5537	39.1832	38.6016	40.8453	29.5857
ENSMUSG00000006273	Atp6v1b2	ATPase, H+ transporting, lysosomal V1 subunit B2 [Source:MGI Symbol;Acc:MGI:109618]	0.0568976	5.78795	0.671967	0.862773	57.7411	49.2278	55.0114	47.3216	56.3853	64.4449
ENSMUSG00000006276	Eps15l1	epidermal growth factor receptor pathway substrate 15-like 1 [Source:MGI Symbol;Acc:MGI:104582]	0.0279	6.14463	0.765673	0.911847	67.482	71.3952	70.6182	74.5448	71.8403	67.3945
ENSMUSG00000006281	Tep1	telomerase associated protein 1 [Source:MGI Symbol;Acc:MGI:109573]	-0.110653	5.4773	0.40074	0.679824	42.2496	47.6301	48.2595	46.1518	46.4499	35.4849
ENSMUSG00000006288	Ttc5	tetratricopeptide repeat domain 5 [Source:MGI Symbol;Acc:MGI:2683584]	0.0233603	5.62334	0.840643	0.949241	48.2349	51.5244	46.2671	45.9391	47.5538	54.881
ENSMUSG00000006289	Osgep	O-sialoglycoprotein endopeptidase [Source:MGI Symbol;Acc:MGI:1913496]	-0.0762295	4.96628	0.509211	0.761681	33.6823	30.5552	31.5458	27.8612	29.9759	32.8034
ENSMUSG00000006299	Aamp	angio-associated migratory protein [Source:MGI Symbol;Acc:MGI:107809]	0.00150617	6.5693	0.994936	1	102.807	99.7536	81.5763	87.6247	84.6628	112.086
ENSMUSG00000006304	Arpc2	actin related protein 2/3 complex, subunit 2 [Source:MGI Symbol;Acc:MGI:1923959]	0.146877	8.51049	0.172939	0.426722	342.222	344.195	351.32	353.051	362.004	433.774
ENSMUSG00000006307	Kmt2b	lysine (K)-specific methyltransferase 2B [Source:MGI Symbol;Acc:MGI:109565]	-0.0969285	7.04787	0.349834	0.635086	136.372	129.81	143.561	142.071	124.065	117.181
ENSMUSG00000006315	Tmem147	transmembrane protein 147 [Source:MGI Symbol;Acc:MGI:1915011]	-0.160722	4.05031	0.268985	0.551687	19.3644	16.4758	16.1603	15.313	14.9455	16.1783
ENSMUSG00000006333	Rps9	ribosomal protein S9 [Source:MGI Symbol;Acc:MGI:1924096]	-0.839576	10.2002	2.19808e-05	0.000454674	1805.23	1423.31	1299.69	730.773	669.915	1129.62
ENSMUSG00000006335	Tfpt	TCF3 (E2A) fusion partner [Source:MGI Symbol;Acc:MGI:1916964]	0.0292487	3.66303	0.894014	0.971732	14.5526	11.583	10.958	12.5482	13.6717	11.5304
ENSMUSG00000006342	Susd2	sushi domain containing 2 [Source:MGI Symbol;Acc:MGI:1918983]	0.400219	1.51485	0.208839	0.479327	1.64304	3.19531	1.88168	3.08388	3.31178	2.5921
ENSMUSG00000006344	Ggt5	gamma-glutamyltransferase 5 [Source:MGI Symbol;Acc:MGI:1346063]	0.362051	5.77744	0.00575726	0.0427682	44.8315	47.73	50.6946	70.0785	63.7731	50.5012
ENSMUSG00000006345	Ggt1	gamma-glutamyltransferase 1 [Source:MGI Symbol;Acc:MGI:95706]	1.30696	4.2933	3.9353e-18	7.01608e-16	11.736	10.1851	11.2901	30.2007	27.853	24.1333
ENSMUSG00000006360	Crip1	cysteine-rich protein 1 (intestinal) [Source:MGI Symbol;Acc:MGI:88501]	-0.168203	6.51357	0.209522	0.480276	103.629	96.9577	88.9923	83.052	71.6704	102.969
ENSMUSG00000006369	Fbln1	fibulin 1 [Source:MGI Symbol;Acc:MGI:95487]	-0.0867823	1.74051	0.800434	0.928672	3.5208	2.49634	3.76335	2.65852	2.37769	4.1116
ENSMUSG00000006373	Pgrmc1	progesterone receptor membrane component 1 [Source:MGI Symbol;Acc:MGI:1858305]	-0.150286	5.18615	0.295333	0.579926	39.6677	38.843	35.8626	31.2641	29.8061	41.9205
ENSMUSG00000006378	Gcat	glycine C-acetyltransferase (2-amino-3-ketobutyrate-coenzyme A ligase) [Source:MGI Symbol;Acc:MGI:1349389]	-1.10748	1.88432	0.000409838	0.00509214	3.5208	5.7915	5.20228	1.80779	1.78327	3.12839
ENSMUSG00000006390	Elovl1	elongation of very long chain fatty acids (FEN1/Elo2, SUR4/Elo3, yeast)-like 1 [Source:MGI Symbol;Acc:MGI:1858959]	0.243312	4.91959	0.0503221	0.202091	26.6407	30.0559	25.6794	33.391	29.2966	35.038
ENSMUSG00000006392	Med8	mediator complex subunit 8 [Source:MGI Symbol;Acc:MGI:1915269]	0.190608	5.65719	0.0738879	0.259374	46.0051	50.9253	43.7213	50.2991	55.9607	54.2553
ENSMUSG00000006395	Hyi	hydroxypyruvate isomerase (putative) [Source:MGI Symbol;Acc:MGI:1915430]	0.240602	3.86396	0.184923	0.445222	13.7311	13.1807	12.5076	17.8652	16.6438	12.156
ENSMUSG00000006398	Cdc20	cell division cycle 20 [Source:MGI Symbol;Acc:MGI:1859866]	1.23285	2.45538	4.95242e-06	0.000123066	2.11248	4.09399	2.98855	8.50725	6.19898	7.24
ENSMUSG00000006412	Pfdn2	prefoldin 2 [Source:MGI Symbol;Acc:MGI:1276111]	-0.0320816	3.27326	0.861982	0.95841	9.15408	9.28637	10.2939	8.50725	9.51077	10.0109
ENSMUSG00000006418	Rnf114	ring finger protein 114 [Source:MGI Symbol;Acc:MGI:1933159]	0.466513	7.60563	3.508e-05	0.000669682	176.157	163.66	150.091	230.653	198.113	248.216
ENSMUSG00000006423	C330007P06Rik	RIKEN cDNA C330007P06 gene [Source:MGI Symbol;Acc:MGI:1924894]	0.0734503	5.34527	0.539808	0.781633	35.7948	43.2366	39.0725	37.5382	43.8175	42.9037
ENSMUSG00000006442	Srm	spermidine synthase [Source:MGI Symbol;Acc:MGI:102690]	0.0461245	4.78602	0.778663	0.919388	31.9219	27.0603	21.916	26.7978	26.0697	30.5689
ENSMUSG00000006456	Rbm14	RNA binding motif protein 14 [Source:MGI Symbol;Acc:MGI:1929092]	0.164587	5.31928	0.292712	0.576796	30.7483	38.6433	42.8358	49.2357	41.6945	35.1274
ENSMUSG00000006463	Zdhhc24	zinc finger, DHHC domain containing 24 [Source:MGI Symbol;Acc:MGI:1917855]	0.224859	3.01066	0.313339	0.597932	6.4548	6.49048	8.74427	9.14529	9.42585	6.79308
ENSMUSG00000006471	Ndor1	NADPH dependent diflavin oxidoreductase 1 [Source:MGI Symbol;Acc:MGI:1926047]	0.27084	6.06877	0.0390474	0.17112	56.9196	64.6052	60.2137	82.8393	77.4448	59.2607
ENSMUSG00000006476	Nsmf	NMDA receptor synaptonuclear signaling and neuronal migration factor [Source:MGI Symbol;Acc:MGI:1861755]	-0.107912	2.8027	0.590619	0.815156	6.80688	6.59033	7.74808	6.16776	7.21799	6.1674
ENSMUSG00000006494	Pdk1	pyruvate dehydrogenase kinase, isoenzyme 1 [Source:MGI Symbol;Acc:MGI:1926119]	0.112373	8.88935	0.249226	0.52877	474.604	467.714	424.263	477.895	492.607	506.71
ENSMUSG00000006498	Ptbp1	polypyrimidine tract binding protein 1 [Source:MGI Symbol;Acc:MGI:97791]	0.112855	8.02079	0.333505	0.619062	263.59	253.129	231.336	250.538	246.601	311.677
ENSMUSG00000006517	Mvd	mevalonate (diphospho) decarboxylase [Source:MGI Symbol;Acc:MGI:2179327]	0.149647	3.34421	0.553693	0.791635	11.0318	8.48755	8.85495	11.5911	7.21799	12.6923
ENSMUSG00000006519	Cyba	cytochrome b-245, alpha polypeptide [Source:MGI Symbol;Acc:MGI:1316658]	-0.303197	6.54278	0.0459355	0.19095	118.886	98.3557	91.4274	79.2238	68.8681	101.986
ENSMUSG00000006526	Tmem110	transmembrane protein 110 [Source:MGI Symbol;Acc:MGI:1921500]	-0.0694644	3.91126	0.636986	0.842811	15.0221	14.279	16.3817	13.8243	14.6907	14.9269
ENSMUSG00000006527	Sfmbt1	Scm-like with four mbt domains 1 [Source:MGI Symbol;Acc:MGI:1859609]	-0.0346454	4.42508	0.789344	0.922571	23.1199	20.6697	20.9198	20.4174	22.5881	20.0217
ENSMUSG00000006575	Rundc3a	RUN domain containing 3A [Source:MGI Symbol;Acc:MGI:1858752]	-0.51245	1.7917	0.0742412	0.259908	4.1076	4.39355	3.09923	2.65852	3.3967	2.0558
ENSMUSG00000006585	Cdt1	chromatin licensing and DNA replication factor 1 [Source:MGI Symbol;Acc:MGI:1914427]	0.0413838	4.90702	0.788309	0.922034	32.3913	30.0559	25.6794	27.8612	27.1736	35.5743
ENSMUSG00000006587	Snai3	snail family zinc finger 3 [Source:MGI Symbol;Acc:MGI:1353563]	0.465319	0.889184	0.222529	0.495268	1.29096	1.59766	1.21756	2.55217	1.18885	2.0558
ENSMUSG00000006589	Aprt	adenine phosphoribosyl transferase [Source:MGI Symbol;Acc:MGI:88061]	0.0233856	5.17692	0.883011	0.966469	41.3107	36.4465	29.332	35.4114	32.2687	41.116
ENSMUSG00000006599	Gtf2h1	general transcription factor II H, polypeptide 1 [Source:MGI Symbol;Acc:MGI:1277216]	0.112048	6.32089	0.242111	0.520835	73.7021	78.8843	77.2595	77.9477	88.569	81.7851
ENSMUSG00000006638	Abhd1	abhydrolase domain containing 1 [Source:MGI Symbol;Acc:MGI:1931013]	-0.324582	2.5304	0.184872	0.445222	6.92424	6.29077	5.53435	6.2741	4.50063	4.29037
ENSMUSG00000006641	Slc5a6	solute carrier family 5 (sodium-dependent vitamin transporter), member 6 [Source:MGI Symbol;Acc:MGI:2660847]	-0.0782149	3.04301	0.730461	0.893837	8.91936	6.59033	9.40839	8.61359	7.98225	6.97185
ENSMUSG00000006673	Qrich1	glutamine-rich 1 [Source:MGI Symbol;Acc:MGI:1916482]	0.114926	7.695	0.192528	0.456026	194.7	206.098	195.362	220.338	214.672	210.764
ENSMUSG00000006675	P4htm	prolyl 4-hydroxylase, transmembrane (endoplasmic reticulum) [Source:MGI Symbol;Acc:MGI:1921693]	-0.753719	2.28436	0.000721312	0.00811801	5.75064	5.99121	6.08778	3.50924	3.56654	3.48592
ENSMUSG00000006676	Usp19	ubiquitin specific peptidase 19 [Source:MGI Symbol;Acc:MGI:1918722]	0.188613	7.21304	0.0408074	0.17595	136.842	143.39	135.038	167.699	156.928	148.912
ENSMUSG00000006678	Pola1	polymerase (DNA directed), alpha 1 [Source:MGI Symbol;Acc:MGI:99660]	0.728916	4.87046	8.8396e-10	4.96432e-08	21.1248	23.166	20.9198	37.3256	37.7883	33.161
ENSMUSG00000006699	Cdc42	cell division cycle 42 [Source:MGI Symbol;Acc:MGI:106211]	0.0961956	8.89103	0.382259	0.664428	468.97	460.125	447.064	457.903	456.007	557.033
ENSMUSG00000006705	Pknox1	Pbx/knotted 1 homeobox [Source:MGI Symbol;Acc:MGI:1201409]	-0.193393	6.31018	0.0391235	0.17132	81.3305	87.0722	85.0075	73.2687	70.1419	78.2992
ENSMUSG00000006715	Gmnn	geminin [Source:MGI Symbol;Acc:MGI:1927344]	0.316729	2.48917	0.163714	0.41378	4.6944	4.39355	5.31297	5.21069	6.02915	6.61432
ENSMUSG00000006717	Acot13	acyl-CoA thioesterase 13 [Source:MGI Symbol;Acc:MGI:1914084]	-0.326724	3.96067	0.0552681	0.214281	16.7825	19.8708	14.7214	12.9736	12.4829	15.5526
ENSMUSG00000006728	Cdk4	cyclin-dependent kinase 4 [Source:MGI Symbol;Acc:MGI:88357]	-0.00308443	6.37403	0.97853	1	87.4332	84.3762	76.706	80.9252	78.9733	88.0419
ENSMUSG00000006731	B4galnt1	beta-1,4-N-acetyl-galactosaminyl transferase 1 [Source:MGI Symbol;Acc:MGI:1342057]	0.181487	8.63479	0.128533	0.357967	404.657	396.318	315.9	424.512	393.083	449.059
ENSMUSG00000006732	Mettl1	methyltransferase like 1 [Source:MGI Symbol;Acc:MGI:1339986]	-0.204696	3.75571	0.323621	0.609281	16.1957	15.9766	10.6259	10.315	13.6717	13.0499
ENSMUSG00000006736	Tspan31	tetraspanin 31 [Source:MGI Symbol;Acc:MGI:1914375]	-0.165631	3.87236	0.320424	0.60518	13.4964	16.2761	16.0496	15.4194	12.2281	13.4074
ENSMUSG00000006740	Kif5b	kinesin family member 5B [Source:MGI Symbol;Acc:MGI:1098268]	0.0849114	8.2325	0.358417	0.643192	275.092	301.957	297.969	309.451	315.723	303.007
ENSMUSG00000006763	Saal1	serum amyloid A-like 1 [Source:MGI Symbol;Acc:MGI:1926185]	-0.254315	4.46067	0.0445523	0.18679	24.9977	22.9663	23.4656	19.1413	21.8238	18.7704
ENSMUSG00000006782	Cnp	2',3'-cyclic nucleotide 3' phosphodiesterase [Source:MGI Symbol;Acc:MGI:88437]	0.0436512	7.59035	0.736662	0.897246	199.747	192.617	176.435	178.014	172.637	235.523
ENSMUSG00000006818	Sod2	superoxide dismutase 2, mitochondrial [Source:MGI Symbol;Acc:MGI:98352]	0.0500925	5.34568	0.677827	0.86569	43.7753	36.7461	38.8511	42.0045	37.5336	43.9763
ENSMUSG00000006850	Tmco6	transmembrane and coiled-coil domains 6 [Source:MGI Symbol;Acc:MGI:1919233]	-0.0252494	4.18738	0.872938	0.963067	19.1297	18.373	17.0458	18.6096	16.7288	18.3234
ENSMUSG00000006906	Stambp	STAM binding protein [Source:MGI Symbol;Acc:MGI:1917777]	0.102095	3.66249	0.619985	0.833422	13.027	10.6843	12.3969	14.5687	14.3511	9.83209
ENSMUSG00000006920	Ezh1	enhancer of zeste 1 polycomb repressive complex 2 subunit [Source:MGI Symbol;Acc:MGI:1097695]	-0.0177558	6.66887	0.843771	0.949391	100.577	104.846	101.057	101.555	102.75	98.4997
ENSMUSG00000006932	Ctnnb1	catenin (cadherin associated protein), beta 1 [Source:MGI Symbol;Acc:MGI:88276]	0.0188847	8.18475	0.84184	0.949391	290.935	280.089	295.645	281.59	285.748	310.605
ENSMUSG00000006941	Eif1b	eukaryotic translation initiation factor 1B [Source:MGI Symbol;Acc:MGI:1916219]	0.172578	5.19117	0.171349	0.424574	36.0295	31.0544	35.4198	35.5178	36.2598	43.5294
ENSMUSG00000006998	Psmd2	proteasome (prosome, macropain) 26S subunit, non-ATPase, 2 [Source:MGI Symbol;Acc:MGI:1096584]	0.263111	7.2101	0.0221694	0.114223	141.301	132.006	129.836	146.963	148.86	187.793
ENSMUSG00000007029	Vars	valyl-tRNA synthetase [Source:MGI Symbol;Acc:MGI:90675]	0.4466	7.07188	5.51828e-05	0.000985395	119.942	124.118	96.7404	155.47	148.945	160.174
ENSMUSG00000007035	Msh5	mutS homolog 5 [Source:MGI Symbol;Acc:MGI:1329021]	0.23069	1.25589	0.530759	0.776336	2.81664	1.4978	1.77099	2.65852	2.12294	2.32395
ENSMUSG00000007036	Abhd16a	abhydrolase domain containing 16A [Source:MGI Symbol;Acc:MGI:99476]	0.143673	5.26944	0.167409	0.419718	35.5601	38.144	35.5305	39.8777	39.147	41.7417
ENSMUSG00000007038	Neu1	neuraminidase 1 [Source:MGI Symbol;Acc:MGI:97305]	0.114105	5.90996	0.237451	0.515871	56.9196	59.8122	55.7862	65.6122	62.3295	58.9926
ENSMUSG00000007041	Clic1	chloride intracellular channel 1 [Source:MGI Symbol;Acc:MGI:2148924]	0.109353	7.52965	0.467829	0.733993	198.338	173.246	161.16	172.484	162.447	239.635
ENSMUSG00000007050	Lsm2	LSM2 homolog, U6 small nuclear RNA and mRNA degradation associated [Source:MGI Symbol;Acc:MGI:90676]	0.0234175	3.90594	0.890429	0.970623	16.4304	13.2805	14.3893	16.3765	12.6527	15.8207
ENSMUSG00000007080	Pole	polymerase (DNA directed), epsilon [Source:MGI Symbol;Acc:MGI:1196391]	1.08562	4.04797	2.21427e-10	1.4012e-08	11.3839	11.6829	7.96946	20.8428	21.1445	23.9546
ENSMUSG00000007207	Stx1a	syntaxin 1A (brain) [Source:MGI Symbol;Acc:MGI:109355]	-0.721672	3.95102	0.000716677	0.00809016	21.5942	19.771	16.1603	15.6321	9.76552	9.65333
ENSMUSG00000007216	Zfp775	zinc finger protein 775 [Source:MGI Symbol;Acc:MGI:2683557]	-0.384445	2.87772	0.096588	0.304142	8.33256	9.08667	6.97328	5.63605	5.17997	7.86568
ENSMUSG00000007338	Mrpl49	mitochondrial ribosomal protein L49 [Source:MGI Symbol;Acc:MGI:108180]	0.114826	4.89472	0.465757	0.732422	33.2129	28.7578	23.1336	27.8612	29.2966	34.8592
ENSMUSG00000007379	Dennd2c	DENN/MADD domain containing 2C [Source:MGI Symbol;Acc:MGI:3036254]	-0.113475	3.106	0.582617	0.809594	9.62352	8.48755	8.19083	7.65652	7.04816	9.56395
ENSMUSG00000007411	Mark3	MAP/microtubule affinity regulating kinase 3 [Source:MGI Symbol;Acc:MGI:1341865]	0.00787664	6.70594	0.937962	0.986438	106.328	107.742	97.6259	107.51	109.968	95.997
ENSMUSG00000007415	Gatad1	GATA zinc finger domain containing 1 [Source:MGI Symbol;Acc:MGI:1914460]	0.375945	5.352	0.000564255	0.0066783	35.0906	36.0471	34.7557	46.1518	41.9493	49.4286
ENSMUSG00000007458	M6pr	mannose-6-phosphate receptor, cation dependent [Source:MGI Symbol;Acc:MGI:96904]	-0.0304673	7.43635	0.783626	0.921064	172.519	181.733	170.236	154.407	162.108	196.91
ENSMUSG00000007476	Lrrc8a	leucine rich repeat containing 8A [Source:MGI Symbol;Acc:MGI:2652847]	0.525456	4.29964	0.000360313	0.00461991	16.0783	13.4802	18.2633	22.5442	23.7769	22.3457
ENSMUSG00000007564	Ppp2r1a	protein phosphatase 2, regulatory subunit A, alpha [Source:MGI Symbol;Acc:MGI:1926334]	0.0703509	7.03862	0.487576	0.746245	134.26	126.015	123.969	126.12	128.141	149.001
ENSMUSG00000007570	Fance	Fanconi anemia, complementation group E [Source:MGI Symbol;Acc:MGI:1920025]	-0.022195	4.12812	0.905528	0.976467	19.9512	18.0735	14.2786	18.3969	15.1153	18.0553
ENSMUSG00000007589	Tinf2	Terf1 (TRF1)-interacting nuclear factor 2 [Source:MGI Symbol;Acc:MGI:107246]	0.127765	5.27106	0.308415	0.593414	38.8461	39.6418	31.5458	38.8143	43.4778	37.8983
ENSMUSG00000007591	Tssk4	testis-specific serine kinase 4 [Source:MGI Symbol;Acc:MGI:1918349]	-0.119318	1.73425	0.753449	0.905391	2.69928	2.7959	4.31679	3.50924	3.22687	2.32395
ENSMUSG00000007603	Dus3l	dihydrouridine synthase 3-like (S. cerevisiae) [Source:MGI Symbol;Acc:MGI:2147092]	0.203559	5.46715	0.121538	0.347357	40.1371	44.9341	37.5229	55.1908	42.0342	44.3338
ENSMUSG00000007610	Gtpbp3	GTP binding protein 3 [Source:MGI Symbol;Acc:MGI:1917609]	0.167149	4.41654	0.261253	0.543305	21.5942	18.1733	20.0343	22.4379	19.4461	25.2059
ENSMUSG00000007613	Tgfbr1	transforming growth factor, beta receptor I [Source:MGI Symbol;Acc:MGI:98728]	-0.0951979	6.45595	0.39914	0.678785	87.0811	83.9768	100.504	83.4774	94.0037	76.601
ENSMUSG00000007617	Homer1	homer scaffolding protein 1 [Source:MGI Symbol;Acc:MGI:1347345]	-0.0694099	4.21765	0.683375	0.869381	17.2519	18.1733	21.1412	17.2272	21.1445	15.4632
ENSMUSG00000007656	Arpp19	cAMP-regulated phosphoprotein 19 [Source:MGI Symbol;Acc:MGI:1891691]	0.319038	5.89183	0.00116086	0.0118859	54.2203	50.3262	53.3511	61.5712	66.5754	68.5565
ENSMUSG00000007659	Bcl2l1	BCL2-like 1 [Source:MGI Symbol;Acc:MGI:88139]	0.0846884	4.15426	0.55755	0.792978	18.4255	16.4758	16.3817	17.8652	17.3232	19.1279
ENSMUSG00000007670	Khsrp	KH-type splicing regulatory protein [Source:MGI Symbol;Acc:MGI:1336214]	0.100597	6.82208	0.260052	0.541911	107.384	110.438	109.137	112.721	114.639	123.169
ENSMUSG00000007721	Ccdc124	coiled-coil domain containing 124 [Source:MGI Symbol;Acc:MGI:1916403]	-0.0140449	4.34157	0.96074	0.995521	22.2984	19.1719	19.1488	21.5871	14.0963	24.4015
ENSMUSG00000007739	Cct4	chaperonin containing Tcp1, subunit 4 (delta) [Source:MGI Symbol;Acc:MGI:104689]	0.140705	7.61012	0.192007	0.455464	201.038	170.949	185.069	194.497	192.253	227.121
ENSMUSG00000007777	0610009B22Rik	RIKEN cDNA 0610009B22 gene [Source:MGI Symbol;Acc:MGI:1913300]	-0.832618	1.56674	0.0444995	0.186738	6.33744	1.99707	2.65649	2.02047	2.29277	1.78765
ENSMUSG00000007812	Zfp655	zinc finger protein 655 [Source:MGI Symbol;Acc:MGI:1919861]	0.106735	6.36188	0.249538	0.529032	76.4013	76.5876	84.0114	83.1584	87.2953	84.6454
ENSMUSG00000007815	Rhoa	ras homolog family member A [Source:MGI Symbol;Acc:MGI:1096342]	0.0140835	8.0397	0.893279	0.971471	244.461	258.021	282.473	247.774	258.234	286.561
ENSMUSG00000007817	Zmiz1	zinc finger, MIZ-type containing 1 [Source:MGI Symbol;Acc:MGI:3040693]	-0.211185	6.40873	0.0500163	0.201593	85.9075	83.6772	103.492	78.054	81.9454	75.7965
ENSMUSG00000007827	Ankrd26	ankyrin repeat domain 26 [Source:MGI Symbol;Acc:MGI:1917887]	-0.0271169	4.87354	0.84582	0.950169	27.3449	28.0588	32.7633	32.1149	27.853	26.7254
ENSMUSG00000007833	Aldh16a1	aldehyde dehydrogenase 16 family, member A1 [Source:MGI Symbol;Acc:MGI:1916998]	-0.0214854	4.33704	0.901994	0.974994	20.6554	22.1675	17.5992	20.7364	19.7858	19.1279
ENSMUSG00000007836	Hnrnpa0	heterogeneous nuclear ribonucleoprotein A0 [Source:MGI Symbol;Acc:MGI:1924384]	0.100293	7.09844	0.414464	0.690733	142.827	137.698	115.668	130.48	131.283	162.855
ENSMUSG00000007850	Hnrnph1	heterogeneous nuclear ribonucleoprotein H1 [Source:MGI Symbol;Acc:MGI:1891925]	0.169609	8.53854	0.338611	0.62321	320.51	374.151	354.641	455.67	452.526	272.17
ENSMUSG00000007872	Id3	inhibitor of DNA binding 3 [Source:MGI Symbol;Acc:MGI:96398]	-0.0135014	5.14079	0.935542	0.986128	37.4378	36.9458	31.3244	28.6056	32.1838	43.7975
ENSMUSG00000007880	Arid1a	AT rich interactive domain 1A (SWI-like) [Source:MGI Symbol;Acc:MGI:1935147]	-0.259619	8.48658	0.0186637	0.101697	359.004	371.755	441.419	324.871	344.595	309.622
ENSMUSG00000007891	Ctsd	cathepsin D [Source:MGI Symbol;Acc:MGI:88562]	0.130724	7.90846	0.329513	0.615025	247.982	235.854	203.664	228.845	222.994	300.773
ENSMUSG00000007892	Rplp1	ribosomal protein, large, P1 [Source:MGI Symbol;Acc:MGI:1927099]	-1.19025	10.2432	3.54086e-09	1.87599e-07	1971.76	1692.92	1392.22	633.365	588.139	994.472
ENSMUSG00000007950	Abhd8	abhydrolase domain containing 8 [Source:MGI Symbol;Acc:MGI:1918946]	0.10631	6.60451	0.536815	0.779409	100.343	110.238	69.8434	93.3671	88.0595	120.488
ENSMUSG00000007987	Ift22	intraflagellar transport 22 [Source:MGI Symbol;Acc:MGI:1914536]	-0.062631	1.2652	0.883685	0.966743	2.46456	1.79736	2.5458	1.91413	2.20786	2.32395
ENSMUSG00000008035	Mid1ip1	Mid1 interacting protein 1 (gastrulation specific G12-like (zebrafish)) [Source:MGI Symbol;Acc:MGI:1915291]	0.642732	2.6393	0.018554	0.101263	5.2812	5.89136	2.76717	7.8692	7.47275	6.52494
ENSMUSG00000008036	Ap2s1	adaptor-related protein complex 2, sigma 1 subunit [Source:MGI Symbol;Acc:MGI:2141861]	0.166858	5.4191	0.415648	0.692151	50.8169	39.4421	30.1068	41.1538	36.8542	57.0261
ENSMUSG00000008090	Fgfrl1	fibroblast growth factor receptor-like 1 [Source:MGI Symbol;Acc:MGI:2150920]	-0.324096	0.696259	0.450855	0.720034	1.1736	1.79736	1.77099	1.48877	1.27376	1.07259
ENSMUSG00000008129	4930432K21Rik	RIKEN cDNA 4930432K21 gene [Source:MGI Symbol;Acc:MGI:1921916]	-0.15939	2.49717	0.464722	0.731571	5.75064	6.09106	5.42366	5.10435	5.17997	5.1842
ENSMUSG00000008140	Emc10	ER membrane protein complex subunit 10 [Source:MGI Symbol;Acc:MGI:1916933]	-0.0958964	5.92651	0.431244	0.705467	69.7118	63.3071	55.0114	56.1478	54.0925	65.6069
ENSMUSG00000008167	Fbxw9	F-box and WD-40 domain protein 9 [Source:MGI Symbol;Acc:MGI:1915878]	0.395238	1.44599	0.2581	0.539954	1.40832	2.9956	1.99236	2.97754	3.56654	1.96642
ENSMUSG00000008193	Spib	Spi-B transcription factor (Spi-1/PU.1 related) [Source:MGI Symbol;Acc:MGI:892986]	0.654795	1.96525	0.0243849	0.122382	3.28608	2.89575	2.32443	3.29656	5.43472	4.55852
ENSMUSG00000008200	Fnbp4	formin binding protein 4 [Source:MGI Symbol;Acc:MGI:1860513]	0.256673	7.60621	0.0543988	0.212229	165.243	182.932	183.74	234.8	232.929	167.95
ENSMUSG00000008206	Cers4	ceramide synthase 4 [Source:MGI Symbol;Acc:MGI:1914510]	-0.391233	4.91661	0.00100736	0.0105744	32.6261	36.4465	33.2061	28.0739	26.2395	23.8652
ENSMUSG00000008226	Scrn3	secernin 3 [Source:MGI Symbol;Acc:MGI:1921866]	0.672098	3.65287	0.000792241	0.0087497	9.03672	9.88549	9.51907	19.1413	12.313	14.1225
ENSMUSG00000008301	Phax	phosphorylated adaptor for RNA export [Source:MGI Symbol;Acc:MGI:1891839]	0.0550741	5.40985	0.620037	0.833422	39.5503	42.8371	42.061	39.7714	42.9683	46.479
ENSMUSG00000008305	Tle1	transducin-like enhancer of split 1 [Source:MGI Symbol;Acc:MGI:104636]	-0.678237	3.93803	2.16149e-06	5.90702e-05	19.0123	18.7725	18.4847	10.8467	11.9734	12.2454
ENSMUSG00000008307	1700109H08Rik	RIKEN cDNA 1700109H08 gene [Source:MGI Symbol;Acc:MGI:1924286]	0.134795	3.98761	0.587044	0.81256	13.379	15.1777	16.1603	18.5033	20.7199	9.92148
ENSMUSG00000008318	Relt	RELT tumor necrosis factor receptor [Source:MGI Symbol;Acc:MGI:2443373]	-0.0210618	5.46836	0.86521	0.959807	43.7753	45.5332	43.832	47.4279	45.346	38.6133
ENSMUSG00000008333	Snrpb2	U2 small nuclear ribonucleoprotein B [Source:MGI Symbol;Acc:MGI:104805]	0.157701	5.60104	0.129824	0.359428	46.7093	46.332	43.9427	51.6815	47.0443	54.1659
ENSMUSG00000008348	Ubc	ubiquitin C [Source:MGI Symbol;Acc:MGI:98889]	0.632575	5.77623	2.88706e-06	7.50635e-05	48.7044	38.9429	40.6221	61.6776	59.5272	77.4054
ENSMUSG00000008373	Prpf31	pre-mRNA processing factor 31 [Source:MGI Symbol;Acc:MGI:1916238]	0.0809979	5.97612	0.45564	0.724381	66.6605	61.4099	54.9007	62.5283	61.9898	68.914
ENSMUSG00000008384	Sertad1	SERTA domain containing 1 [Source:MGI Symbol;Acc:MGI:1913438]	0.0618463	4.38711	0.749781	0.90426	23.472	20.8694	16.4923	19.2477	18.0874	26.0997
ENSMUSG00000008393	Carhsp1	calcium regulated heat stable protein 1 [Source:MGI Symbol;Acc:MGI:1196368]	0.89657	2.63544	7.82032e-05	0.00132087	5.04648	4.2937	3.09923	7.55018	7.89733	7.68691
ENSMUSG00000008398	Elk3	ELK3, member of ETS oncogene family [Source:MGI Symbol;Acc:MGI:101762]	-0.284032	5.52718	0.0147931	0.0856097	56.4501	45.8327	49.3664	38.0699	42.2889	43.8869
ENSMUSG00000008429	Herpud2	HERPUD family member 2 [Source:MGI Symbol;Acc:MGI:1915393]	0.12027	5.53403	0.223923	0.496957	45.4183	43.3364	43.832	49.6611	47.384	47.1047
ENSMUSG00000008435	Rdh13	retinol dehydrogenase 13 (all-trans and 9-cis) [Source:MGI Symbol;Acc:MGI:1918732]	-0.228376	3.8362	0.158776	0.407147	15.1394	15.2776	15.2748	14.037	11.0393	14.0331
ENSMUSG00000008450	Nutf2	nuclear transport factor 2 [Source:MGI Symbol;Acc:MGI:1915301]	0.0362369	3.41147	0.881546	0.966127	11.1492	10.6843	9.07633	9.35797	9.93535	12.3348
ENSMUSG00000008475	Arpc5	actin related protein 2/3 complex, subunit 5 [Source:MGI Symbol;Acc:MGI:1915021]	-0.0604658	8.24207	0.619675	0.833422	311.708	320.829	294.206	268.191	269.783	350.648
ENSMUSG00000008496	Pou2f2	POU domain, class 2, transcription factor 2 [Source:MGI Symbol;Acc:MGI:101897]	-0.713197	3.83524	0.000215513	0.00309545	16.0783	17.4744	19.2595	9.677	13.6717	8.7595
ENSMUSG00000008604	Ubqln4	ubiquilin 4 [Source:MGI Symbol;Acc:MGI:2150152]	-0.018722	5.65657	0.876832	0.964365	51.1689	54.6199	45.8244	52.7449	47.8935	49.2499
ENSMUSG00000008668	Rps18	ribosomal protein S18 [Source:MGI Symbol;Acc:MGI:98146]	-0.60674	9.9322	0.000566108	0.00669318	1415.13	1079.02	1044.22	695.255	642.656	985.533
ENSMUSG00000008682	Rpl10	ribosomal protein L10 [Source:MGI Symbol;Acc:MGI:105943]	-0.814061	9.13684	1.10509e-08	5.30443e-07	815.3	691.785	646.079	361.133	373.637	489.728
ENSMUSG00000008683	Rps15a	ribosomal protein S15A [Source:MGI Symbol;Acc:MGI:2389091]	-0.687033	9.8294	1.77565e-05	0.000379124	1294.36	1048.96	1023.96	605.929	612.341	873.09
ENSMUSG00000008690	Ncaph2	non-SMC condensin II complex, subunit H2 [Source:MGI Symbol;Acc:MGI:1289164]	-0.193504	6.55314	0.0462415	0.191655	99.9907	108.241	91.7594	85.7105	87.0405	89.6508
ENSMUSG00000008730	Hipk1	homeodomain interacting protein kinase 1 [Source:MGI Symbol;Acc:MGI:1314873]	-0.131965	8.26831	0.151798	0.395682	313.821	313.24	339.698	287.332	296.023	298.806
ENSMUSG00000008734	Gprc5b	G protein-coupled receptor, family C, group 5, member B [Source:MGI Symbol;Acc:MGI:1927596]	0.565502	3.63739	0.00279832	0.0239747	8.2152	11.583	9.51907	14.675	12.5678	16.357
ENSMUSG00000008763	Man1a2	mannosidase, alpha, class 1A, member 2 [Source:MGI Symbol;Acc:MGI:104676]	0.0491182	7.26772	0.582176	0.809382	147.287	150.978	155.515	158.66	161.343	149.537
ENSMUSG00000008822	Acyp1	acylphosphatase 1, erythrocyte (common) type [Source:MGI Symbol;Acc:MGI:1913454]	-0.557283	3.68907	0.00130947	0.0130506	16.313	16.4758	12.8397	9.78334	9.93535	11.2622
ENSMUSG00000008855	Hdac5	histone deacetylase 5 [Source:MGI Symbol;Acc:MGI:1333784]	0.308095	5.5592	0.0075486	0.0522594	46.944	39.0427	39.8473	49.1294	50.441	55.9536
ENSMUSG00000008859	Rala	v-ral simian leukemia viral oncogene A (ras related) [Source:MGI Symbol;Acc:MGI:1927243]	-0.277344	5.53113	0.00875385	0.0581647	49.9953	52.7226	48.8129	38.708	41.185	45.0489
ENSMUSG00000008892	Vdac3	voltage-dependent anion channel 3 [Source:MGI Symbol;Acc:MGI:106922]	-0.130908	5.30345	0.392645	0.673413	47.6481	38.144	37.6335	35.6241	31.8441	45.1383
ENSMUSG00000008958	Vps72	vacuolar protein sorting 72 [Source:MGI Symbol;Acc:MGI:1202305]	-0.198271	4.77631	0.0819229	0.275759	29.8094	29.956	27.561	24.5647	24.9658	26.5467
ENSMUSG00000008976	Gabpa	GA repeat binding protein, alpha [Source:MGI Symbol;Acc:MGI:95610]	0.268779	6.89214	0.0055831	0.0416951	97.174	112.535	112.679	129.842	124.999	133.806
ENSMUSG00000008999	Bmp7	bone morphogenetic protein 7 [Source:MGI Symbol;Acc:MGI:103302]	0.540328	1.17436	0.180158	0.436817	2.11248	1.09839	1.77099	1.27609	3.22687	2.5921
ENSMUSG00000009013	Dynll1	dynein light chain LC8-type 1 [Source:MGI Symbol;Acc:MGI:1861457]	-0.0381385	5.82365	0.786953	0.921819	55.3939	51.9238	64.3091	50.2991	49.6768	67.037
ENSMUSG00000009030	Pdcl	phosducin-like [Source:MGI Symbol;Acc:MGI:1914716]	-0.00346966	5.22203	0.984979	1	36.851	37.3452	37.3015	36.1558	33.967	41.116
ENSMUSG00000009035	Tmem184b	transmembrane protein 184b [Source:MGI Symbol;Acc:MGI:2445179]	-0.292947	4.57596	0.023049	0.11761	24.9977	24.6638	28.6679	22.1188	22.3333	19.4854
ENSMUSG00000009073	Nf2	neurofibromatosis 2 [Source:MGI Symbol;Acc:MGI:97307]	0.0933959	5.88119	0.442766	0.714328	53.8682	55.9179	60.6564	63.5917	67.0849	51.2163
ENSMUSG00000009076	Zmat5	zinc finger, matrin type 5 [Source:MGI Symbol;Acc:MGI:1914428]	-0.421677	3.98881	0.0395445	0.172156	22.7678	17.3745	14.0572	13.3989	11.379	15.642
ENSMUSG00000009079	Ewsr1	Ewing sarcoma breakpoint region 1 [Source:MGI Symbol;Acc:MGI:99960]	0.325359	8.73137	0.000731461	0.00820756	375.082	384.636	371.355	505.331	461.102	451.025
ENSMUSG00000009090	Ap1b1	adaptor protein complex AP-1, beta 1 subunit [Source:MGI Symbol;Acc:MGI:1096368]	0.233246	7.29524	0.0261789	0.129533	149.751	141.892	140.904	157.171	159.73	191.368
ENSMUSG00000009112	Bcl2l13	BCL2-like 13 (apoptosis facilitator) [Source:MGI Symbol;Acc:MGI:2136959]	-0.316179	5.57499	0.00171991	0.0163851	53.5161	52.0237	52.687	40.1967	41.4398	45.317
ENSMUSG00000009145	Dqx1	DEAQ RNA-dependent ATPase [Source:MGI Symbol;Acc:MGI:2136388]	-0.247699	2.65237	0.461044	0.72833	6.33744	6.88989	6.7519	8.29457	5.68948	2.94963
ENSMUSG00000009207	Lnpk1	ER junction formation factor 1 [Source:MGI Symbol;Acc:MGI:1918115]	-0.0692913	5.23097	0.606482	0.824932	36.9684	33.7505	44.1641	37.7509	39.147	32.5353
ENSMUSG00000009291	Pttg1ip	pituitary tumor-transforming 1 interacting protein [Source:MGI Symbol;Acc:MGI:2652132]	0.183359	5.7115	0.103792	0.316848	46.4745	50.3262	49.6984	52.4259	51.2902	62.6573
ENSMUSG00000009293	Ube2g2	ubiquitin-conjugating enzyme E2G 2 [Source:MGI Symbol;Acc:MGI:1343188]	0.120452	4.58926	0.373265	0.657442	22.8852	24.2644	21.3626	24.8837	22.0786	27.6192
ENSMUSG00000009406	Elk1	ELK1, member of ETS oncogene family [Source:MGI Symbol;Acc:MGI:101833]	-0.259379	3.7335	0.138891	0.374887	13.379	15.8767	13.6145	13.1862	12.5678	10.1896
ENSMUSG00000009470	Tnpo1	transportin 1 [Source:MGI Symbol;Acc:MGI:2681523]	-0.0634757	8.15724	0.511526	0.763516	275.444	290.773	308.484	263.406	280.907	292.639
ENSMUSG00000009535	Rnmt	RNA (guanine-7-) methyltransferase [Source:MGI Symbol;Acc:MGI:1915147]	-0.661566	5.51779	2.76047e-05	0.000548771	51.4037	58.7138	57.9999	42.2172	37.7034	26.5467
ENSMUSG00000009549	Srp14	signal recognition particle 14 [Source:MGI Symbol;Acc:MGI:107169]	-0.039279	6.06823	0.738887	0.898764	74.2889	65.404	63.8663	60.6141	61.5652	75.7071
ENSMUSG00000009555	Cdk9	cyclin-dependent kinase 9 (CDC2-related kinase) [Source:MGI Symbol;Acc:MGI:1328368]	0.356609	5.57147	0.00142177	0.0139348	36.7337	41.539	46.0458	53.702	51.3751	54.2553
ENSMUSG00000009563	Tor2a	torsin family 2, member A [Source:MGI Symbol;Acc:MGI:1353596]	-0.0439225	4.86752	0.775847	0.917487	33.2129	30.3555	24.7939	28.8183	24.2015	32.7141
ENSMUSG00000009566	Fpgs	folylpolyglutamyl synthetase [Source:MGI Symbol;Acc:MGI:95576]	-0.133195	3.77394	0.403654	0.682499	14.9047	13.8796	13.6145	12.3355	12.0583	14.2118
ENSMUSG00000009569	Mkl2	MKL/myocardin-like 2 [Source:MGI Symbol;Acc:MGI:3050795]	-0.376817	5.15815	0.00264725	0.0229606	36.0295	38.7432	45.8244	30.3071	33.2028	29.3175
ENSMUSG00000009575	Cbx5	chromobox 5 [Source:MGI Symbol;Acc:MGI:109372]	-0.201576	6.60327	0.0513493	0.204498	91.3061	107.642	112.458	89.7515	92.3054	88.8464
ENSMUSG00000009585	Apobec3	apolipoprotein B mRNA editing enzyme, catalytic polypeptide 3 [Source:MGI Symbol;Acc:MGI:1933111]	0.068887	6.5282	0.562959	0.796874	92.7144	90.1677	86.7785	99.0031	105.383	78.478
ENSMUSG00000009614	Sardh	sarcosine dehydrogenase [Source:MGI Symbol;Acc:MGI:2183102]	-0.91715	1.66624	0.00144263	0.0140901	4.92912	3.59473	3.43129	1.91413	2.46261	1.87704
ENSMUSG00000009621	Vav2	vav 2 oncogene [Source:MGI Symbol;Acc:MGI:102718]	0.493202	4.56174	0.000221838	0.00315803	17.1346	19.3716	21.5839	25.6281	29.2116	26.9042
ENSMUSG00000009630	Ppp2cb	protein phosphatase 2 (formerly 2A), catalytic subunit, beta isoform [Source:MGI Symbol;Acc:MGI:1321161]	0.00776388	5.34857	0.953998	0.993413	42.4843	41.7388	37.0801	39.665	38.128	44.155
ENSMUSG00000009633	G0s2	G0/G1 switch gene 2 [Source:MGI Symbol;Acc:MGI:1316737]	-0.961586	2.34084	3.87084e-05	0.000728209	7.15896	5.99121	6.53053	2.76486	3.56654	3.66469
ENSMUSG00000009640	Dmap1	DNA methyltransferase 1-associated protein 1 [Source:MGI Symbol;Acc:MGI:1913483]	0.0110146	4.64155	0.941693	0.988236	26.1713	26.9604	20.8091	25.7344	24.0317	24.8484
ENSMUSG00000009647	Mcu	mitochondrial calcium uniporter [Source:MGI Symbol;Acc:MGI:3026965]	-0.100277	4.5515	0.512452	0.764086	24.1762	21.6682	26.4542	22.8632	25.8999	18.5916
ENSMUSG00000009681	Bcr	breakpoint cluster region [Source:MGI Symbol;Acc:MGI:88141]	0.188338	5.13592	0.0897542	0.292124	31.8046	30.9546	35.1984	39.2397	36.4296	36.0212
ENSMUSG00000009687	Fxyd5	FXYD domain-containing ion transport regulator 5 [Source:MGI Symbol;Acc:MGI:1201785]	0.0150422	8.81612	0.885838	0.967967	465.802	461.423	417.29	457.584	415.841	485.259
ENSMUSG00000009733	Tfcp2	transcription factor CP2 [Source:MGI Symbol;Acc:MGI:98509]	-0.0712526	3.70392	0.681695	0.867921	12.2054	13.0808	14.1679	12.6545	11.8035	13.1393
ENSMUSG00000009739	Pou6f1	POU domain, class 6, transcription factor 1 [Source:MGI Symbol;Acc:MGI:102935]	-0.462543	5.20487	1.23804e-05	0.000280356	43.0711	44.1352	40.6221	31.3705	31.929	29.4963
ENSMUSG00000009741	Ubp1	upstream binding protein 1 [Source:MGI Symbol;Acc:MGI:104889]	0.180117	6.84115	0.231908	0.508323	98.9344	114.931	107.92	143.453	129.499	91.8854
ENSMUSG00000009772	Nuak2	NUAK family, SNF1-like kinase, 2 [Source:MGI Symbol;Acc:MGI:1921387]	0.217299	2.10055	0.414489	0.690733	3.05136	4.09399	4.09542	4.14728	5.01014	3.93284
ENSMUSG00000009828	Ick	intestinal cell kinase [Source:MGI Symbol;Acc:MGI:1934157]	-0.176082	3.93992	0.241523	0.520216	14.7874	17.3745	16.0496	14.356	13.8416	14.5694
ENSMUSG00000009863	Sdhb	succinate dehydrogenase complex, subunit B, iron sulfur (Ip) [Source:MGI Symbol;Acc:MGI:1914930]	-0.539951	6.05826	8.78317e-06	0.000205955	87.9026	77.0869	71.7251	50.0864	50.5259	62.0316
ENSMUSG00000009894	Snap47	synaptosomal-associated protein, 47 [Source:MGI Symbol;Acc:MGI:1915076]	-0.254283	4.10166	0.0943028	0.299767	17.7214	17.8738	19.9236	15.8448	13.5868	17.1615
ENSMUSG00000009905	Kdsr	3-ketodihydrosphingosine reductase [Source:MGI Symbol;Acc:MGI:1918000]	0.00391643	5.42141	0.977714	1	42.6017	42.1382	43.0572	43.387	43.6476	41.116
ENSMUSG00000009907	Vps4b	vacuolar protein sorting 4B [Source:MGI Symbol;Acc:MGI:1100499]	0.183906	7.31203	0.0495234	0.200522	138.367	158.967	148.21	166.529	165.759	174.028
ENSMUSG00000009927	Rps25	ribosomal protein S25 [Source:MGI Symbol;Acc:MGI:1922867]	-0.684141	9.39313	0.000161164	0.0024136	1001.67	773.964	711.053	454.712	429.598	663.219
ENSMUSG00000009995	Taz	tafazzin [Source:MGI Symbol;Acc:MGI:109626]	0.0711883	5.83856	0.512316	0.763984	60.7925	56.0178	50.0305	61.5712	58.3384	55.4173
ENSMUSG00000010025	Aldh3a2	aldehyde dehydrogenase family 3, subfamily A2 [Source:MGI Symbol;Acc:MGI:1353452]	0.0642553	5.7198	0.521791	0.770043	51.0516	52.7226	50.1412	55.0844	55.9607	49.9649
ENSMUSG00000010045	Tmem115	transmembrane protein 115 [Source:MGI Symbol;Acc:MGI:1930765]	-0.0286029	4.76908	0.873884	0.963433	29.6921	27.5596	24.7939	24.7774	21.7389	33.876
ENSMUSG00000010047	Hyal2	hyaluronoglucosaminidase 2 [Source:MGI Symbol;Acc:MGI:1196334]	-0.421283	2.3735	0.135905	0.369968	5.98536	6.59033	4.64885	4.67899	2.97211	5.27358
ENSMUSG00000010048	Ifrd2	interferon-related developmental regulator 2 [Source:MGI Symbol;Acc:MGI:1316708]	-0.0423209	4.57322	0.775378	0.917431	24.1762	26.2615	21.3626	24.8837	20.635	24.4015
ENSMUSG00000010054	Tusc2	tumor suppressor candidate 2 [Source:MGI Symbol;Acc:MGI:1931086]	0.00360933	4.67186	0.978692	1	27.2275	27.1601	21.3626	27.8612	22.4182	25.8316
ENSMUSG00000010057	Nprl2	nitrogen permease regulator-like 2 [Source:MGI Symbol;Acc:MGI:1914482]	0.0384167	4.80573	0.763344	0.910178	28.7532	29.2571	24.1297	27.8612	26.0697	30.4795
ENSMUSG00000010067	Rassf1	Ras association (RalGDS/AF-6) domain family member 1 [Source:MGI Symbol;Acc:MGI:1928386]	0.0539585	5.61534	0.656081	0.852708	45.7704	50.1264	47.7061	58.062	47.1292	44.2444
ENSMUSG00000010095	Slc3a2	solute carrier family 3 (activators of dibasic and neutral amino acid transport), member 2 [Source:MGI Symbol;Acc:MGI:96955]	-0.123288	5.93416	0.269828	0.552666	65.1348	67.0017	58.5534	56.2542	53.583	65.2494
ENSMUSG00000010097	Nxf1	nuclear RNA export factor 1 [Source:MGI Symbol;Acc:MGI:1858330]	0.0547051	7.8773	0.657968	0.85358	208.431	248.935	233.881	263.831	253.564	200.843
ENSMUSG00000010110	Stx5a	syntaxin 5A [Source:MGI Symbol;Acc:MGI:1928483]	0.217053	6.20926	0.040532	0.175166	70.8854	63.2073	70.6182	82.733	84.0684	71.0592
ENSMUSG00000010142	Tnfrsf13b	tumor necrosis factor receptor superfamily, member 13b [Source:MGI Symbol;Acc:MGI:1889411]	-0.152684	4.93672	0.238959	0.518144	36.4989	29.956	29.8855	25.8408	29.9759	30.5689
ENSMUSG00000010205	Raver1	ribonucleoprotein, PTB-binding 1 [Source:MGI Symbol;Acc:MGI:1919016]	-0.0330259	6.37644	0.743761	0.90147	78.8659	84.476	88.1068	81.5632	76.3409	87.9526
ENSMUSG00000010277	2610507B11Rik	RIKEN cDNA 2610507B11 gene [Source:MGI Symbol;Acc:MGI:1919753]	0.0642502	7.93843	0.469474	0.735033	230.26	244.841	243.733	248.624	248.639	254.383
ENSMUSG00000010290	AI597479	expressed sequence AI597479 [Source:MGI Symbol;Acc:MGI:2138299]	0.0234625	4.71295	0.860666	0.957857	26.5234	25.1631	25.79	26.0534	28.0228	24.5802
ENSMUSG00000010307	Tmem86a	transmembrane protein 86A [Source:MGI Symbol;Acc:MGI:1915143]	0.169008	1.04816	0.663349	0.856997	2.58192	1.39795	1.32824	1.59511	1.69835	2.5921
ENSMUSG00000010358	Ifi35	interferon-induced protein 35 [Source:MGI Symbol;Acc:MGI:1917360]	0.172344	5.96056	0.207732	0.478418	68.5382	56.1177	50.4732	71.5672	56.7249	69.0928
ENSMUSG00000010362	Rdm1	RAD52 motif 1 [Source:MGI Symbol;Acc:MGI:1913849]	-0.413249	3.17099	0.0591456	0.22398	13.027	8.08813	9.40839	7.65652	7.21799	7.95506
ENSMUSG00000010376	Nedd8	neural precursor cell expressed, developmentally down-regulated gene 8 [Source:MGI Symbol;Acc:MGI:97301]	-0.0911123	5.64887	0.506072	0.759818	60.0883	47.73	47.0419	47.2152	42.7135	55.3279
ENSMUSG00000010392	Gosr1	golgi SNAP receptor complex member 1 [Source:MGI Symbol;Acc:MGI:1858260]	0.05702	6.09051	0.622243	0.834567	70.6507	70.9958	58.1106	63.06	71.6704	72.9363
ENSMUSG00000010406	Mrpl52	mitochondrial ribosomal protein L52 [Source:MGI Symbol;Acc:MGI:1916086]	-0.106005	4.56581	0.557476	0.792978	27.4622	22.5669	23.1336	18.7159	19.9556	29.1388
ENSMUSG00000010453	Kansl3	KAT8 regulatory NSL complex subunit 3 [Source:MGI Symbol;Acc:MGI:1918055]	0.207231	6.44773	0.0236299	0.119501	82.6214	79.8828	79.9159	96.3446	96.0418	87.5056
ENSMUSG00000010517	Faf1	Fas-associated factor 1 [Source:MGI Symbol;Acc:MGI:109419]	0.0585542	5.98039	0.568188	0.800136	63.3744	62.9077	58.6641	63.9107	69.2927	59.3501
ENSMUSG00000010554	Mettl16	methyltransferase like 16 [Source:MGI Symbol;Acc:MGI:1914743]	-0.0690791	5.91906	0.476031	0.738607	58.0932	62.6081	64.5305	59.7634	59.4423	57.4731
ENSMUSG00000010607	Pigyl	phosphatidylinositol glycan anchor biosynthesis, class Y-like [Source:MGI Symbol;Acc:MGI:1913518]	0.382512	2.65444	0.0729857	0.25771	4.92912	5.19238	5.64503	6.59312	6.19898	7.77629
ENSMUSG00000010608	Rbm25	RNA binding motif protein 25 [Source:MGI Symbol;Acc:MGI:1914289]	0.278523	8.61444	0.106342	0.320998	309.948	369.058	382.866	499.056	481.652	307.476
ENSMUSG00000010609	Psen2	presenilin 2 [Source:MGI Symbol;Acc:MGI:109284]	-0.615458	5.57784	5.78368e-09	2.95283e-07	58.2105	58.614	56.3396	35.0924	36.3447	41.4736
ENSMUSG00000010663	Fads1	fatty acid desaturase 1 [Source:MGI Symbol;Acc:MGI:1923517]	-0.28924	3.44063	0.137074	0.371923	13.7311	10.1851	11.5114	10.8467	8.237	9.92148
ENSMUSG00000010721	Lmbr1	limb region 1 [Source:MGI Symbol;Acc:MGI:1861746]	-0.716316	2.46773	0.0068554	0.0487341	4.57704	7.68872	7.74808	3.9346	4.24588	4.02222
ENSMUSG00000010751	Tnfrsf22	tumor necrosis factor receptor superfamily, member 22 [Source:MGI Symbol;Acc:MGI:1930270]	-0.0164624	3.34206	0.937941	0.986438	10.2103	9.08667	10.7366	8.40091	11.379	9.74271
ENSMUSG00000010755	Cars	cysteinyl-tRNA synthetase [Source:MGI Symbol;Acc:MGI:1351477]	-0.0993186	5.18239	0.657404	0.853177	35.208	51.9238	24.7939	38.389	33.2877	32.9822
ENSMUSG00000010911	Apip	APAF1 interacting protein [Source:MGI Symbol;Acc:MGI:1926788]	-0.240672	2.77255	0.260678	0.542512	7.27632	7.48901	6.86259	6.48678	5.26489	6.61432
ENSMUSG00000010914	Pdhx	pyruvate dehydrogenase complex, component X [Source:MGI Symbol;Acc:MGI:1351627]	0.0820752	4.18343	0.55551	0.792351	18.7776	16.5757	17.0458	18.9286	18.1724	18.3234
ENSMUSG00000010936	Vac14	Vac14 homolog (S. cerevisiae) [Source:MGI Symbol;Acc:MGI:2157980]	-0.104063	5.61904	0.338509	0.62321	51.6384	48.2292	52.3549	52.0006	45.0912	44.6913
ENSMUSG00000011096	Akt1s1	AKT1 substrate 1 (proline-rich) [Source:MGI Symbol;Acc:MGI:1914855]	0.188754	4.30655	0.24478	0.524388	20.6554	19.5713	14.6107	21.5871	22.1635	18.7704
ENSMUSG00000011114	Tbrg1	transforming growth factor beta regulated gene 1 [Source:MGI Symbol;Acc:MGI:1100877]	0.388572	6.61054	0.00028859	0.00387269	89.5457	86.4731	77.1488	108.361	101.052	122.007
ENSMUSG00000011158	Brf1	BRF1, RNA polymerase III transcription initiation factor 90 kDa subunit [Source:MGI Symbol;Acc:MGI:1919558]	0.240544	6.45911	0.0957499	0.302862	70.6507	84.6758	85.893	112.189	97.4004	75.7071
ENSMUSG00000011179	Odc1	ornithine decarboxylase, structural 1 [Source:MGI Symbol;Acc:MGI:97402]	0.364359	5.39179	0.0092516	0.0608396	41.076	35.8474	32.542	39.8777	46.8745	53.8978
ENSMUSG00000011254	Thg1l	tRNA-histidine guanylyltransferase 1-like (S. cerevisiae) [Source:MGI Symbol;Acc:MGI:1913878]	0.0311015	3.54083	0.878026	0.964548	11.0318	11.4832	11.4008	11.2721	10.5298	12.8711
ENSMUSG00000011256	Adam19	a disintegrin and metallopeptidase domain 19 (meltrin beta) [Source:MGI Symbol;Acc:MGI:105377]	-0.583805	5.27801	0.000347734	0.00448937	53.1641	35.7475	50.6946	33.9227	32.6083	26.5467
ENSMUSG00000011257	Pabpc4	poly(A) binding protein, cytoplasmic 4 [Source:MGI Symbol;Acc:MGI:2385206]	0.218182	5.91425	0.0452238	0.188901	61.0272	54.7197	50.916	61.9966	61.82	69.8973
ENSMUSG00000011306	Sugp1	SURP and G patch domain containing 1 [Source:MGI Symbol;Acc:MGI:1917866]	0.15361	5.78512	0.13839	0.374102	52.812	53.3218	49.8091	57.6366	53.3282	62.5679
ENSMUSG00000011427	Zfp790	zinc finger protein 790 [Source:MGI Symbol;Acc:MGI:1923431]	-0.140384	5.12303	0.220987	0.493268	32.7434	37.8445	38.4084	32.0085	32.4385	34.5017
ENSMUSG00000011658	Fuz	fuzzy planar cell polarity protein [Source:MGI Symbol;Acc:MGI:1917550]	-0.378705	4.08732	0.0120272	0.073538	18.7776	19.8708	18.4847	16.8018	14.3511	12.9605
ENSMUSG00000011752	Pgam1	phosphoglycerate mutase 1 [Source:MGI Symbol;Acc:MGI:97552]	0.117003	3.51334	0.525843	0.773088	10.093	11.6829	10.4046	10.6341	10.7845	13.4968
ENSMUSG00000011831	Evi5	ecotropic viral integration site 5 [Source:MGI Symbol;Acc:MGI:104736]	-0.40289	1.21353	0.270043	0.552666	2.11248	2.29663	2.87786	1.38243	2.80228	1.25136
ENSMUSG00000011832	Evi5l	ecotropic viral integration site 5 like [Source:MGI Symbol;Acc:MGI:2442167]	-0.23902	3.97992	0.090231	0.292791	17.3693	16.9751	16.3817	14.675	13.5019	14.8375
ENSMUSG00000011837	Snapc2	small nuclear RNA activating complex, polypeptide 2 [Source:MGI Symbol;Acc:MGI:1914861]	0.70053	3.80412	0.000795733	0.00877964	12.2054	11.3833	7.6374	15.9511	14.6907	20.1111
ENSMUSG00000011877	Git1	G protein-coupled receptor kinase-interactor 1 [Source:MGI Symbol;Acc:MGI:1927140]	0.0572178	5.49023	0.585782	0.811607	46.1225	42.1382	43.3893	43.9187	46.0253	46.8365
ENSMUSG00000011884	Gltp	glycolipid transfer protein [Source:MGI Symbol;Acc:MGI:1929253]	0.305429	6.36484	0.020416	0.108001	80.7437	68.2998	71.5037	78.1603	86.0215	108.064
ENSMUSG00000011958	Bnip2	BCL2/adenovirus E1B interacting protein 2 [Source:MGI Symbol;Acc:MGI:109327]	0.0199482	6.36685	0.825131	0.941569	81.6825	80.6816	82.9045	84.0091	80.1622	84.556
ENSMUSG00000011960	Ccnt1	cyclin T1 [Source:MGI Symbol;Acc:MGI:1328363]	0.177067	7.12433	0.0462228	0.191648	125.575	134.403	132.16	151.004	150.389	142.118
ENSMUSG00000012076	Brms1l	breast cancer metastasis-suppressor 1-like [Source:MGI Symbol;Acc:MGI:1196337]	-0.022357	4.34934	0.923903	0.98279	18.1908	21.9678	20.8091	23.1823	21.9087	15.1057
ENSMUSG00000012114	Med15	mediator complex subunit 15 [Source:MGI Symbol;Acc:MGI:2137379]	-0.00302403	5.78324	0.978706	1	55.6286	52.1235	57.1144	54.7654	58.678	50.9481
ENSMUSG00000012117	Dhdds	dehydrodolichyl diphosphate synthase [Source:MGI Symbol;Acc:MGI:1914672]	-0.0259828	4.64245	0.844042	0.949391	24.1762	24.1645	26.6755	24.7774	23.1825	25.7422
ENSMUSG00000012123	Aim1l	absent in melanoma 1-like [Source:MGI Symbol;Acc:MGI:1334463]	0.068381	3.00629	0.710821	0.882977	7.27632	8.18799	7.41602	8.40091	7.89733	7.77629
ENSMUSG00000012126	Ubxn11	UBX domain protein 11 [Source:MGI Symbol;Acc:MGI:1914836]	0.0242038	4.9181	0.881853	0.966148	28.7532	27.6594	32.9847	36.9002	30.4854	23.6864
ENSMUSG00000012296	Tjap1	tight junction associated protein 1 [Source:MGI Symbol;Acc:MGI:1921344]	0.107117	3.77383	0.562154	0.796533	12.9096	15.1777	10.7366	16.2701	13.5019	12.2454
ENSMUSG00000012405	Rpl15	ribosomal protein L15 [Source:MGI Symbol;Acc:MGI:1913730]	-0.74348	8.25386	7.594e-06	0.000181095	452.071	351.085	343.572	198.113	197.688	288.974
ENSMUSG00000012422	Tmem167	transmembrane protein 167 [Source:MGI Symbol;Acc:MGI:1913324]	0.107865	6.33327	0.242306	0.520876	79.6874	73.4922	79.1411	81.3506	86.1913	82.5896
ENSMUSG00000012429	Mplkip	M-phase specific PLK1 intereacting protein [Source:MGI Symbol;Acc:MGI:1913558]	-0.0698133	5.3632	0.501315	0.75723	42.719	39.8415	43.3893	41.2602	39.3168	39.4178
ENSMUSG00000012443	Kif11	kinesin family member 11 [Source:MGI Symbol;Acc:MGI:1098231]	2.62886	3.90751	7.58196e-52	1.21658e-48	4.34232	4.19385	3.54198	26.4788	24.3713	24.1333
ENSMUSG00000012483	Rpa3	replication protein A3 [Source:MGI Symbol;Acc:MGI:1915490]	-0.00871043	3.77889	0.964639	0.997186	13.8485	13.5801	13.2824	11.9101	12.9924	15.4632
ENSMUSG00000012535	Tnpo3	transportin 3 [Source:MGI Symbol;Acc:MGI:1196412]	0.0728017	7.19002	0.473844	0.737157	136.724	145.886	143.672	162.914	152.342	133.359
ENSMUSG00000012609	Ttll5	tubulin tyrosine ligase-like family, member 5 [Source:MGI Symbol;Acc:MGI:2443657]	-0.073901	4.66914	0.611163	0.827094	25.3498	26.9604	25.3473	28.8183	24.2015	21.0049
ENSMUSG00000012640	Zfp715	zinc finger protein 715 [Source:MGI Symbol;Acc:MGI:1917180]	-0.129388	5.8229	0.262006	0.543942	55.1592	55.9179	65.8587	48.4913	58.4233	54.6128
ENSMUSG00000012848	Rps5	ribosomal protein S5 [Source:MGI Symbol;Acc:MGI:1097682]	-0.632678	9.91727	5.00519e-05	0.000908211	1362.08	1082.71	1082.08	689.938	650.808	933.87
ENSMUSG00000012889	Podnl1	podocan-like 1 [Source:MGI Symbol;Acc:MGI:2685352]	0.260671	3.41545	0.290051	0.573748	9.85824	7.68872	11.0687	14.5687	11.6337	8.13382
ENSMUSG00000013033	Adgrl1	adhesion G protein-coupled receptor L1 [Source:MGI Symbol;Acc:MGI:1929461]	0.00615295	6.69557	0.951938	0.992356	98.6997	98.8549	112.126	108.148	104.788	98.1422
ENSMUSG00000013150	Gfod2	glucose-fructose oxidoreductase domain containing 2 [Source:MGI Symbol;Acc:MGI:1917825]	-0.440672	3.14784	0.0230771	0.11761	9.50616	10.1851	10.4046	7.97555	8.06717	6.1674
ENSMUSG00000013160	Atp6v0d1	ATPase, H+ transporting, lysosomal V0 subunit D1 [Source:MGI Symbol;Acc:MGI:1201778]	0.00913765	5.30673	0.958456	0.995521	40.7239	38.2439	38.8511	34.4544	38.128	45.7639
ENSMUSG00000013236	Ptprs	protein tyrosine phosphatase, receptor type, S [Source:MGI Symbol;Acc:MGI:97815]	-0.208339	3.38177	0.267499	0.550453	10.9145	9.28637	12.8397	8.61359	10.0203	9.83209
ENSMUSG00000013275	Slc41a1	solute carrier family 41, member 1 [Source:MGI Symbol;Acc:MGI:2444823]	0.381392	5.30513	0.00108663	0.0112281	35.5601	30.4553	36.416	41.2602	44.6666	47.1941
ENSMUSG00000013465	Nelfb	negative elongation factor complex member B [Source:MGI Symbol;Acc:MGI:1931035]	-0.0416751	6.21398	0.68788	0.87146	76.8708	77.5862	70.8396	73.4814	66.6603	78.8355
ENSMUSG00000013495	Tmem175	transmembrane protein 175 [Source:MGI Symbol;Acc:MGI:1919642]	-0.197402	4.6729	0.12311	0.349626	30.5136	26.6609	24.1297	23.9266	24.0317	22.882
ENSMUSG00000013539	Tango2	transport and golgi organization 2 [Source:MGI Symbol;Acc:MGI:101825]	-0.0460622	4.61536	0.752818	0.905391	23.5894	23.9648	26.5649	25.7344	25.3904	20.7368
ENSMUSG00000013593	Ndufs2	NADH dehydrogenase (ubiquinone) Fe-S protein 2 [Source:MGI Symbol;Acc:MGI:2385112]	0.0407863	6.62825	0.737891	0.898329	107.384	89.968	94.748	92.6227	92.2205	115.393
ENSMUSG00000013622	Atraid	all-trans retinoic acid induced differentiation factor [Source:MGI Symbol;Acc:MGI:1918918]	0.615867	4.82567	7.43916e-06	0.00017778	25.3498	22.9663	18.1527	35.5178	32.8631	33.5185
ENSMUSG00000013629	Cad	carbamoyl-phosphate synthetase 2, aspartate transcarbamylase, and dihydroorotase [Source:MGI Symbol;Acc:MGI:1916969]	-0.281705	6.11	0.00332812	0.0273256	72.8805	77.3864	76.5953	61.7839	58.5931	66.3219
ENSMUSG00000013646	Sh3bp5l	SH3 binding domain protein 5 like [Source:MGI Symbol;Acc:MGI:1933124]	0.12633	4.42138	0.381469	0.663876	19.8338	19.8708	21.1412	18.8223	23.6071	23.7758
ENSMUSG00000013662	Atad1	ATPase family, AAA domain containing 1 [Source:MGI Symbol;Acc:MGI:1915229]	-0.0108998	6.62418	0.909566	0.977882	99.9907	99.6538	96.851	91.3466	96.2116	106.544
ENSMUSG00000013663	Pten	phosphatase and tensin homolog [Source:MGI Symbol;Acc:MGI:109583]	-0.0533142	7.92704	0.578066	0.806563	232.49	249.534	261	225.229	249.488	241.244
ENSMUSG00000013698	Pea15a	phosphoprotein enriched in astrocytes 15A [Source:MGI Symbol;Acc:MGI:104799]	-0.608309	5.39837	1.719e-07	6.33043e-06	48.9391	50.8254	52.7977	29.669	32.5234	37.7195
ENSMUSG00000013701	Timm23	translocase of inner mitochondrial membrane 23 [Source:MGI Symbol;Acc:MGI:1858317]	0.14195	4.74333	0.260825	0.542717	24.8803	24.7637	26.1221	26.9042	25.3904	31.2839
ENSMUSG00000013707	Tnfaip8l2	tumor necrosis factor, alpha-induced protein 8-like 2 [Source:MGI Symbol;Acc:MGI:1917019]	-0.296974	6.66356	0.0364526	0.163057	123.58	113.933	97.4045	81.2442	80.5868	110.656
ENSMUSG00000013736	Trnt1	tRNA nucleotidyl transferase, CCA-adding, 1 [Source:MGI Symbol;Acc:MGI:1917297]	0.228125	6.00347	0.0250891	0.125189	55.0418	63.0075	58.4427	64.1234	72.4347	70.1654
ENSMUSG00000013787	Ehmt2	euchromatic histone lysine N-methyltransferase 2 [Source:MGI Symbol;Acc:MGI:2148922]	0.214086	6.79461	0.0309773	0.146487	111.844	103.248	92.6449	119.421	115.488	122.007
ENSMUSG00000013822	Elof1	ELF1 homolog, elongation factor 1 [Source:MGI Symbol;Acc:MGI:1913376]	0.0231297	4.27537	0.901848	0.974994	21.1248	20.0705	15.8282	17.9716	17.4081	22.5244
ENSMUSG00000013833	Med16	mediator complex subunit 16 [Source:MGI Symbol;Acc:MGI:2158394]	-0.103176	4.42826	0.477597	0.739714	21.3595	23.7651	21.1412	19.2477	18.512	23.9546
ENSMUSG00000013846	St3gal1	ST3 beta-galactoside alpha-2,3-sialyltransferase 1 [Source:MGI Symbol;Acc:MGI:98304]	-0.317443	6.18307	0.00335133	0.027476	83.9124	70.5964	87.1106	62.5283	68.1888	62.9254
ENSMUSG00000013858	Tmem259	transmembrane protein 259 [Source:MGI Symbol;Acc:MGI:2177957]	0.0724053	6.54168	0.474487	0.737157	87.5505	96.2588	87.8854	105.171	88.3143	92.6005
ENSMUSG00000013878	Rnf170	ring finger protein 170 [Source:MGI Symbol;Acc:MGI:1924983]	0.654588	5.07681	8.20934e-07	2.51933e-05	26.8754	26.561	24.4618	44.8757	43.5627	34.3229
ENSMUSG00000013973	Dedd	death effector domain-containing [Source:MGI Symbol;Acc:MGI:1333874]	0.265528	5.0009	0.059976	0.226209	25.115	26.3613	35.0878	35.3051	35.071	33.6973
ENSMUSG00000013997	Nit1	nitrilase 1 [Source:MGI Symbol;Acc:MGI:1350916]	0.0219874	4.93467	0.874361	0.963433	32.6261	30.9546	26.8969	28.3929	31.5044	31.8202
ENSMUSG00000014030	Pax5	paired box 5 [Source:MGI Symbol;Acc:MGI:97489]	0.433025	3.00475	0.13166	0.363559	5.98536	7.18945	6.53053	5.31703	11.8885	9.2958
ENSMUSG00000014039	Prdm15	PR domain containing 15 [Source:MGI Symbol;Acc:MGI:1930121]	-0.136012	5.3207	0.269016	0.551687	43.4232	40.4407	41.1755	41.6855	39.8263	32.3565
ENSMUSG00000014074	Rnf168	ring finger protein 168 [Source:MGI Symbol;Acc:MGI:1917488]	0.171191	5.45046	0.100564	0.311769	37.5552	43.3364	41.729	46.3645	45.7706	46.1215
ENSMUSG00000014077	Chp1	calcineurin-like EF hand protein 1 [Source:MGI Symbol;Acc:MGI:1927185]	0.0311668	5.95759	0.782054	0.920404	65.1348	60.2116	58.5534	57.1049	61.6501	68.914
ENSMUSG00000014164	Klhl3	kelch-like 3 [Source:MGI Symbol;Acc:MGI:2445185]	-0.107202	4.38317	0.496129	0.752738	23.1199	17.3745	24.0191	18.9286	22.1635	18.5916
ENSMUSG00000014177	Tvp23b	trans-golgi network vesicle protein 23B [Source:MGI Symbol;Acc:MGI:1914760]	0.0901369	4.24888	0.549252	0.787792	17.7214	17.7739	19.1488	16.6955	20.55	20.7368
ENSMUSG00000014195	Dnajc7	DnaJ heat shock protein family (Hsp40) member C7 [Source:MGI Symbol;Acc:MGI:1928373]	0.360729	7.87653	0.000237322	0.00333627	197.399	218.479	200.565	275.954	272.67	243.21
ENSMUSG00000014226	Cacybp	calcyclin binding protein [Source:MGI Symbol;Acc:MGI:1270839]	0.16522	5.97486	0.115973	0.337977	58.4453	56.6169	62.206	63.4853	62.0747	73.115
ENSMUSG00000014232	Cluap1	clusterin associated protein 1 [Source:MGI Symbol;Acc:MGI:1924029]	-0.0664614	4.24524	0.627413	0.836541	19.5991	18.6726	19.3702	19.8857	18.3422	16.8933
ENSMUSG00000014243	Zswim7	zinc finger SWIM-type containing 7 [Source:MGI Symbol;Acc:MGI:1916997]	0.146475	1.43379	0.694556	0.874286	3.16872	1.99707	1.99236	2.44583	2.80228	2.5921
ENSMUSG00000014245	Pigl	phosphatidylinositol glycan anchor biosynthesis, class L [Source:MGI Symbol;Acc:MGI:2681271]	-0.254999	3.22022	0.208651	0.479211	9.85824	8.88696	11.1794	8.82627	9.34093	6.88247
ENSMUSG00000014294	Ndufa2	NADH dehydrogenase (ubiquinone) 1 alpha subcomplex, 2 [Source:MGI Symbol;Acc:MGI:1343103]	-0.354016	4.68369	0.0843582	0.280547	34.5038	30.655	20.9198	20.2047	19.0215	28.0662
ENSMUSG00000014301	Pam16	presequence translocase-asssociated motor 16 homolog (S. cerevisiae) [Source:MGI Symbol;Acc:MGI:1913699]	-0.0512664	2.93318	0.829378	0.943827	8.33256	6.09106	8.41221	7.8692	6.45373	7.68691
ENSMUSG00000014313	Cox6c	cytochrome c oxidase subunit VIc [Source:MGI Symbol;Acc:MGI:104614]	-0.175432	6.39821	0.0969982	0.304941	95.4137	85.2749	87.332	71.9926	77.0202	88.0419
ENSMUSG00000014349	Ube2z	ubiquitin-conjugating enzyme E2Z [Source:MGI Symbol;Acc:MGI:1343160]	0.162154	6.11817	0.12267	0.348907	65.0174	59.7124	71.3931	70.5038	70.7363	78.0311
ENSMUSG00000014353	Tmem87b	transmembrane protein 87B [Source:MGI Symbol;Acc:MGI:1919727]	-0.0926048	6.05487	0.456072	0.724863	67.5993	72.0942	65.5266	69.5468	70.057	53.0039
ENSMUSG00000014355	Anapc1	anaphase promoting complex subunit 1 [Source:MGI Symbol;Acc:MGI:103097]	0.0352776	7.81032	0.707083	0.88125	217.82	218.779	227.904	239.692	230.721	210.675
ENSMUSG00000014402	Tsg101	tumor susceptibility gene 101 [Source:MGI Symbol;Acc:MGI:106581]	-0.106132	5.27269	0.381229	0.663856	37.6725	36.4465	45.603	38.4953	35.6654	37.0938
ENSMUSG00000014418	Hps5	Hermansky-Pudlak syndrome 5 [Source:MGI Symbol;Acc:MGI:2180307]	0.0708987	5.70291	0.517254	0.767513	50.1127	53.0222	48.5916	56.4669	55.8758	47.1941
ENSMUSG00000014426	Map3k4	mitogen-activated protein kinase kinase kinase 4 [Source:MGI Symbol;Acc:MGI:1346875]	-0.187321	6.20157	0.0365558	0.163391	76.7534	77.686	80.1373	70.0785	68.8681	67.1264
ENSMUSG00000014444	Piezo1	piezo-type mechanosensitive ion channel component 1 [Source:MGI Symbol;Acc:MGI:3603204]	-0.301326	6.06189	0.00194165	0.0181135	71.7069	72.6933	76.374	64.017	59.1875	56.1323
ENSMUSG00000014470	Rnf166	ring finger protein 166 [Source:MGI Symbol;Acc:MGI:1915968]	-0.221142	6.14268	0.06573	0.240404	83.5603	75.6889	68.5152	59.019	61.82	74.3664
ENSMUSG00000014496	Ankrd28	ankyrin repeat domain 28 [Source:MGI Symbol;Acc:MGI:2145661]	0.20937	5.90405	0.0348	0.158184	53.0467	55.219	57.6679	63.4853	68.1039	60.2439
ENSMUSG00000014498	Ankrd52	ankyrin repeat domain 52 [Source:MGI Symbol;Acc:MGI:2444029]	-0.00839254	5.88479	0.950926	0.992271	59.3841	55.3188	62.5381	61.9966	65.3865	48.8029
ENSMUSG00000014504	Srp19	signal recognition particle 19 [Source:MGI Symbol;Acc:MGI:1913634]	0.225009	5.37	0.0347496	0.158083	37.7899	36.6462	39.2939	47.7469	43.3929	41.9205
ENSMUSG00000014547	Wdfy2	WD repeat and FYVE domain containing 2 [Source:MGI Symbol;Acc:MGI:2442811]	-0.602083	3.30564	0.00080878	0.0088713	11.0318	12.0823	12.1756	7.44384	7.13308	8.67012
ENSMUSG00000014550	Rbsn	rabenosyn, RAB effector [Source:MGI Symbol;Acc:MGI:1925537]	0.0261068	5.42697	0.809643	0.933364	39.4329	43.7358	44.0534	41.5792	43.6476	44.3338
ENSMUSG00000014551	Mrps25	mitochondrial ribosomal protein S25 [Source:MGI Symbol;Acc:MGI:1928140]	-0.0349541	4.97388	0.814547	0.935351	33.0955	27.7593	34.0916	33.1783	33.967	25.4741
ENSMUSG00000014554	Dguok	deoxyguanosine kinase [Source:MGI Symbol;Acc:MGI:1351602]	-0.489746	5.19967	4.06092e-05	0.000756422	42.2496	44.0354	42.061	34.667	29.8061	27.1723
ENSMUSG00000014592	Camta1	calmodulin binding transcription activator 1 [Source:MGI Symbol;Acc:MGI:2140230]	-0.358664	3.49639	0.0436013	0.183971	13.4964	11.2834	12.8397	10.7404	10.1052	8.49135
ENSMUSG00000014601	Strip1	striatin interacting protein 1 [Source:MGI Symbol;Acc:MGI:2443884]	0.00167154	6.14248	0.99794	1	74.8757	69.9973	66.4121	65.5058	69.038	76.7797
ENSMUSG00000014606	Slc25a11	solute carrier family 25 (mitochondrial carrier oxoglutarate carrier), member 11 [Source:MGI Symbol;Acc:MGI:1915113]	0.0719448	6.01274	0.481908	0.741987	67.2473	63.7065	57.3358	63.5917	65.4714	68.7353
ENSMUSG00000014633	Cmc2	COX assembly mitochondrial protein 2 [Source:MGI Symbol;Acc:MGI:1913781]	0.191045	2.4611	0.471071	0.735995	5.75064	4.79297	4.31679	5.95507	4.50063	6.52494
ENSMUSG00000014668	Chfr	checkpoint with forkhead and ring finger domains [Source:MGI Symbol;Acc:MGI:2444898]	0.286541	6.60788	0.00166157	0.0159103	82.2693	90.3674	90.2098	105.809	110.223	104.667
ENSMUSG00000014748	Tex261	testis expressed gene 261 [Source:MGI Symbol;Acc:MGI:1096575]	0.163715	5.9958	0.166717	0.418366	61.4966	60.1118	58.332	62.1029	60.8859	78.478
ENSMUSG00000014763	Fam120b	family with sequence similarity 120, member B [Source:MGI Symbol;Acc:MGI:1914794]	-0.233498	6.14014	0.020125	0.106859	71.9417	79.6831	76.4847	64.5487	69.6324	59.8864
ENSMUSG00000014767	Tbp	TATA box binding protein [Source:MGI Symbol;Acc:MGI:101838]	0.122468	5.62482	0.375848	0.659511	40.7239	48.9282	51.3587	55.0844	56.1305	42.4568
ENSMUSG00000014769	Psmb1	proteasome (prosome, macropain) subunit, beta type 1 [Source:MGI Symbol;Acc:MGI:104884]	-0.255253	7.00562	0.0587597	0.223045	154.68	132.106	132.382	107.723	101.476	141.85
ENSMUSG00000014771	Pdcd2	programmed cell death 2 [Source:MGI Symbol;Acc:MGI:104643]	0.062144	5.46509	0.541588	0.783154	42.4843	44.3349	42.1717	44.7694	43.0532	46.9259
ENSMUSG00000014778	Fhod1	formin homology 2 domain containing 1 [Source:MGI Symbol;Acc:MGI:2679008]	0.0446328	4.0051	0.757505	0.907407	15.8436	15.4773	15.4962	17.0145	16.1343	15.1951
ENSMUSG00000014791	Elmo3	engulfment and cell motility 3 [Source:MGI Symbol;Acc:MGI:2679007]	-0.0317842	3.3225	0.908122	0.977608	7.51104	11.2834	10.8473	10.6341	10.4449	8.04444
ENSMUSG00000014837	4931428F04Rik	RIKEN cDNA 4931428F04 gene [Source:MGI Symbol;Acc:MGI:1921606]	-0.136099	1.49869	0.695933	0.874843	2.69928	2.49634	3.09923	2.76486	2.03802	2.77086
ENSMUSG00000014850	Msh3	mutS homolog 3 [Source:MGI Symbol;Acc:MGI:109519]	0.0997952	6.36247	0.392498	0.673266	75.4625	80.7815	81.3549	94.0051	89.5031	71.3274
ENSMUSG00000014856	Tmem208	transmembrane protein 208 [Source:MGI Symbol;Acc:MGI:1913570]	-0.0528489	4.76327	0.681085	0.867609	26.5234	28.6579	27.1183	28.1803	24.2864	27.083
ENSMUSG00000014859	E2f4	E2F transcription factor 4 [Source:MGI Symbol;Acc:MGI:103012]	0.235465	5.71628	0.0146995	0.0852429	49.6433	48.6286	45.9351	55.5098	56.5551	57.6518
ENSMUSG00000014867	Surf4	surfeit gene 4 [Source:MGI Symbol;Acc:MGI:98445]	-0.0102437	7.11375	0.930982	0.984489	145.878	135.202	135.37	122.398	128.48	162.408
ENSMUSG00000014873	Surf2	surfeit gene 2 [Source:MGI Symbol;Acc:MGI:98444]	-0.116527	5.62749	0.281207	0.564425	47.0613	53.4216	53.1297	50.6181	45.9404	45.4064
ENSMUSG00000014905	Dnajb9	DnaJ heat shock protein family (Hsp40) member B9 [Source:MGI Symbol;Acc:MGI:1351618]	-0.00106685	3.96359	1	1	16.8998	14.8782	14.5	15.2067	14.0963	16.8933
ENSMUSG00000014907	Naf1	nuclear assembly factor 1 ribonucleoprotein [Source:MGI Symbol;Acc:MGI:2682306]	0.118939	2.73035	0.6517	0.850848	6.10272	4.99267	7.41602	5.52971	7.81242	6.61432
ENSMUSG00000014956	Ppp1cb	protein phosphatase 1, catalytic subunit, beta isoform [Source:MGI Symbol;Acc:MGI:104871]	0.0981912	7.8825	0.304043	0.589405	225.683	217.081	240.523	228.313	252.12	250.718
ENSMUSG00000014959	Gorasp2	golgi reassembly stacking protein 2 [Source:MGI Symbol;Acc:MGI:2135962]	0.172552	5.96596	0.103608	0.316486	58.4453	59.4128	57.7786	63.4853	60.6311	73.8301
ENSMUSG00000014980	Tsen15	tRNA splicing endonuclease subunit 15 [Source:MGI Symbol;Acc:MGI:1913887]	0.0973108	3.76029	0.644295	0.845807	9.85824	15.9766	12.6183	11.8038	15.8796	13.4968
ENSMUSG00000015002	Efr3a	EFR3 homolog A [Source:MGI Symbol;Acc:MGI:1923990]	-0.161441	7.71968	0.0843144	0.280547	232.842	210.691	223.809	192.477	193.612	210.407
ENSMUSG00000015013	Trappc2l	trafficking protein particle complex 2-like [Source:MGI Symbol;Acc:MGI:1916295]	0.0204415	3.68873	0.912895	0.978734	13.4964	12.282	12.0649	12.7609	10.7845	14.8375
ENSMUSG00000015016	Acsf3	acyl-CoA synthetase family member 3 [Source:MGI Symbol;Acc:MGI:2182591]	-0.273953	3.07356	0.136491	0.370933	8.91936	8.88696	9.2977	7.23116	7.7275	7.41876
ENSMUSG00000015023	Ddx19a	DEAD (Asp-Glu-Ala-Asp) box polypeptide 19a [Source:MGI Symbol;Acc:MGI:99526]	-0.0653478	4.91259	0.636968	0.842811	30.8657	28.1587	32.874	26.1598	27.1736	34.3229
ENSMUSG00000015027	Galns	galactosamine (N-acetyl)-6-sulfate sulfatase [Source:MGI Symbol;Acc:MGI:1355303]	-0.260145	4.21228	0.0715905	0.254383	21.0074	19.8708	19.2595	15.2067	19.1065	15.7314
ENSMUSG00000015087	Rabl6	RAB, member RAS oncogene family-like 6 [Source:MGI Symbol;Acc:MGI:2442633]	-0.12549	6.08774	0.206586	0.477566	66.191	76.3879	69.6221	67.3136	64.3675	63.1042
ENSMUSG00000015092	Edf1	endothelial differentiation-related factor 1 [Source:MGI Symbol;Acc:MGI:1891227]	0.0948833	6.25939	0.484259	0.743605	77.927	76.2881	67.4083	78.373	64.877	93.4943
ENSMUSG00000015095	Fbxw5	F-box and WD-40 domain protein 5 [Source:MGI Symbol;Acc:MGI:1354731]	0.67018	5.61232	6.60691e-07	2.07287e-05	37.9073	42.937	31.5458	67.3136	55.7908	56.1323
ENSMUSG00000015112	Slc25a13	solute carrier family 25 (mitochondrial carrier, adenine nucleotide translocator), member 13 [Source:MGI Symbol;Acc:MGI:1354721]	0.291793	2.32377	0.274458	0.557958	4.6944	3.59473	4.64885	5.10435	6.53865	4.1116
ENSMUSG00000015120	Ube2i	ubiquitin-conjugating enzyme E2I [Source:MGI Symbol;Acc:MGI:107365]	0.1247	7.43273	0.221604	0.494225	162.074	168.653	164.481	193.434	187.668	159.012
ENSMUSG00000015126	Tsr3	TSR3 20S rRNA accumulation [Source:MGI Symbol;Acc:MGI:1915577]	-0.144635	4.32409	0.253944	0.535032	20.8901	21.0691	20.5878	18.6096	19.616	18.3234
ENSMUSG00000015127	Unkl	unkempt family like zinc finger [Source:MGI Symbol;Acc:MGI:1921404]	0.0964101	5.04448	0.51916	0.768641	28.1664	31.5537	35.3091	38.4953	35.8352	27.4405
ENSMUSG00000015143	Actn1	actinin, alpha 1 [Source:MGI Symbol;Acc:MGI:2137706]	0.0335552	8.94303	0.769523	0.914149	519.2	468.213	471.416	452.16	476.218	564.541
ENSMUSG00000015149	Sirt2	sirtuin 2 [Source:MGI Symbol;Acc:MGI:1927664]	0.0452433	5.25878	0.758657	0.907963	41.4281	41.539	29.4427	40.4094	40.0811	35.5743
ENSMUSG00000015165	Hnrnpl	heterogeneous nuclear ribonucleoprotein L [Source:MGI Symbol;Acc:MGI:104816]	0.258056	8.39061	0.00367847	0.0298099	303.845	303.954	308.484	364.536	364.211	367.005
ENSMUSG00000015176	Nolc1	nucleolar and coiled-body phosphoprotein 1 [Source:MGI Symbol;Acc:MGI:1918019]	0.111457	6.5126	0.275711	0.559592	87.1985	91.9651	83.4579	92.6227	86.8707	104.31
ENSMUSG00000015189	Casd1	CAS1 domain containing 1 [Source:MGI Symbol;Acc:MGI:2384865]	-0.0973363	5.89211	0.292901	0.576967	61.8487	62.009	59.7709	56.1478	58.5931	56.8474
ENSMUSG00000015202	Cnksr3	Cnksr family member 3 [Source:MGI Symbol;Acc:MGI:2674130]	-0.346102	3.40813	0.0908771	0.293737	14.5526	11.583	9.07633	9.46431	9.1711	9.02765
ENSMUSG00000015214	Mtmr1	myotubularin related protein 1 [Source:MGI Symbol;Acc:MGI:1858271]	0.114013	6.00169	0.280582	0.563907	59.8536	65.404	58.6641	61.0395	65.3865	72.5787
ENSMUSG00000015217	Hmgb3	high mobility group box 3 [Source:MGI Symbol;Acc:MGI:1098219]	0.679455	2.37704	0.00804292	0.0549502	4.34232	3.19531	3.87404	4.78533	6.53865	6.79308
ENSMUSG00000015243	Abca1	ATP-binding cassette, sub-family A (ABC1), member 1 [Source:MGI Symbol;Acc:MGI:99607]	0.873161	7.10119	1.05957e-12	9.75498e-11	98.6997	88.1706	103.271	148.345	188.517	194.139
ENSMUSG00000015247	Nipsnap3b	nipsnap homolog 3B (C. elegans) [Source:MGI Symbol;Acc:MGI:1913786]	0.18355	4.52023	0.304033	0.589405	24.1762	23.6653	15.9389	22.0125	22.5032	27.8874
ENSMUSG00000015289	Lage3	L antigen family, member 3 [Source:MGI Symbol;Acc:MGI:1913442]	-0.115049	3.56386	0.551058	0.789576	12.9096	11.3833	12.0649	9.677	10.0203	13.7649
ENSMUSG00000015290	Ubl4a	ubiquitin-like 4A [Source:MGI Symbol;Acc:MGI:95049]	0.338809	4.51642	0.0140185	0.0821796	21.4769	19.4714	19.0381	26.4788	21.9087	27.5299
ENSMUSG00000015291	Gdi1	guanosine diphosphate (GDP) dissociation inhibitor 1 [Source:MGI Symbol;Acc:MGI:99846]	0.169569	6.83604	0.196372	0.461747	102.455	114.931	104.488	139.732	125.253	97.3377
ENSMUSG00000015312	Gadd45b	growth arrest and DNA-damage-inducible 45 beta [Source:MGI Symbol;Acc:MGI:107776]	0.884361	2.30179	0.000944589	0.0100756	2.934	3.29516	3.54198	4.46631	6.36882	7.15061
ENSMUSG00000015314	Slamf6	SLAM family member 6 [Source:MGI Symbol;Acc:MGI:1353620]	0.565634	7.64521	0.000121997	0.00190846	166.886	136.799	179.977	272.657	251.526	191.636
ENSMUSG00000015316	Slamf1	signaling lymphocytic activation molecule family member 1 [Source:MGI Symbol;Acc:MGI:1351314]	0.104855	5.2101	0.414885	0.69129	29.2226	38.0442	38.9618	37.2192	38.8073	38.3452
ENSMUSG00000015335	Zdhhc12	zinc finger, DHHC domain containing 12 [Source:MGI Symbol;Acc:MGI:1913470]	0.407129	2.78989	0.0430279	0.182442	5.75064	5.49194	5.97709	6.8058	7.7275	8.22321
ENSMUSG00000015337	Endog	endonuclease G [Source:MGI Symbol;Acc:MGI:1261433]	-0.356309	3.09464	0.158206	0.40635	11.8534	8.78711	7.6374	5.10435	8.32192	8.49135
ENSMUSG00000015340	Cybb	cytochrome b-245, beta polypeptide [Source:MGI Symbol;Acc:MGI:88574]	1.21076	2.17094	4.42338e-05	0.000814482	2.22984	3.19531	2.10305	4.46631	7.38783	5.63111
ENSMUSG00000015341	Golga7	golgi autoantigen, golgin subfamily a, 7 [Source:MGI Symbol;Acc:MGI:1931029]	0.279161	5.40577	0.01092	0.0688726	38.9635	38.9429	36.3053	44.2377	43.7325	50.5906
ENSMUSG00000015342	Xk	X-linked Kx blood group [Source:MGI Symbol;Acc:MGI:103569]	-0.421056	2.00902	0.0916685	0.295359	3.99024	4.99267	4.2061	2.76486	3.65146	3.39654
ENSMUSG00000015355	Cd48	CD48 antigen [Source:MGI Symbol;Acc:MGI:88339]	-0.441793	6.52952	2.45308e-05	0.000499148	115.6	95.4599	108.03	77.3096	73.9632	83.4834
ENSMUSG00000015357	Clpx	caseinolytic mitochondrial matrix peptidase chaperone subunit [Source:MGI Symbol;Acc:MGI:1346017]	0.213846	5.27884	0.0473534	0.194398	35.6774	34.1499	37.4122	39.1333	41.2699	43.7975
ENSMUSG00000015363	Trabd	TraB domain containing [Source:MGI Symbol;Acc:MGI:1915226]	0.108714	6.05029	0.311337	0.595731	64.9001	69.8974	55.7862	67.8453	67.4245	70.3442
ENSMUSG00000015377	Dennd6b	DENN/MADD domain containing 6B [Source:MGI Symbol;Acc:MGI:1916690]	0.232191	4.50012	0.239258	0.518261	17.604	24.2644	19.813	28.9246	26.2395	17.519
ENSMUSG00000015396	Cd83	CD83 antigen [Source:MGI Symbol;Acc:MGI:1328316]	0.381683	2.84334	0.0627713	0.233355	6.22008	6.19092	5.64503	6.8058	8.06717	8.58074
ENSMUSG00000015452	Ager	advanced glycosylation end product-specific receptor [Source:MGI Symbol;Acc:MGI:893592]	0.140285	2.27536	0.653852	0.851683	4.22496	3.29516	5.75572	5.42337	5.43472	3.75407
ENSMUSG00000015461	Atf6b	activating transcription factor 6 beta [Source:MGI Symbol;Acc:MGI:105121]	0.230028	5.28951	0.0414475	0.177822	36.0295	36.9458	34.3129	40.9411	38.7224	46.2108
ENSMUSG00000015468	Notch4	notch 4 [Source:MGI Symbol;Acc:MGI:107471]	0.163783	0.924263	0.6711	0.862152	1.52568	1.89722	1.32824	1.38243	1.78327	2.14518
ENSMUSG00000015474	Ppt2	palmitoyl-protein thioesterase 2 [Source:MGI Symbol;Acc:MGI:1860075]	0.13655	1.98771	0.607546	0.825128	3.16872	4.2937	3.20992	4.35996	3.82129	3.66469
ENSMUSG00000015476	Prrt1	proline-rich transmembrane protein 1 [Source:MGI Symbol;Acc:MGI:1932118]	0.326698	1.39627	0.35616	0.641089	1.7604	1.79736	2.87786	2.97754	3.22687	1.87704
ENSMUSG00000015478	Rnf5	ring finger protein 5 [Source:MGI Symbol;Acc:MGI:1860076]	0.0995145	3.33098	0.608472	0.825661	9.3888	10.9839	8.08014	9.99602	10.275	10.279
ENSMUSG00000015488	Cacfd1	calcium channel flower domain containing 1 [Source:MGI Symbol;Acc:MGI:1924317]	-0.159351	3.87357	0.300871	0.585682	14.9047	14.5786	16.3817	13.9306	14.7757	12.3348
ENSMUSG00000015501	Hivep2	human immunodeficiency virus type I enhancer binding protein 2 [Source:MGI Symbol;Acc:MGI:1338076]	0.131886	8.12948	0.161902	0.411515	259.248	258.72	283.137	288.502	306.213	282.986
ENSMUSG00000015522	Arnt	aryl hydrocarbon receptor nuclear translocator [Source:MGI Symbol;Acc:MGI:88071]	-0.101392	6.23249	0.369723	0.653974	72.6458	74.291	86.0037	76.2462	76.6806	64.2661
ENSMUSG00000015533	Itga2	integrin alpha 2 [Source:MGI Symbol;Acc:MGI:96600]	-0.543415	0.89347	0.143221	0.382012	2.11248	2.19678	1.6603	1.70145	1.27376	1.16197
ENSMUSG00000015536	Mocs2	molybdenum cofactor synthesis 2 [Source:MGI Symbol;Acc:MGI:1336894]	0.22883	4.7828	0.0521524	0.206521	23.472	26.0618	25.79	27.6486	30.7402	29.8538
ENSMUSG00000015542	Nat9	N-acetyltransferase 9 (GCN5-related, putative) [Source:MGI Symbol;Acc:MGI:1913426]	-0.177908	2.26505	0.526798	0.77345	4.22496	6.19092	4.2061	4.46631	3.99113	4.55852
ENSMUSG00000015575	Atp6v0e	ATPase, H+ transporting, lysosomal V0 subunit E [Source:MGI Symbol;Acc:MGI:1328318]	0.00404465	5.5879	0.987295	1	50.8169	45.8327	46.9312	43.2806	45.6856	54.7916
ENSMUSG00000015597	Zfp318	zinc finger protein 318 [Source:MGI Symbol;Acc:MGI:1889348]	0.137377	5.91983	0.212424	0.483278	51.9905	55.1191	65.1946	63.698	64.6223	61.2271
ENSMUSG00000015605	Srf	serum response factor [Source:MGI Symbol;Acc:MGI:106658]	0.190245	6.47404	0.0583892	0.222239	81.4478	86.2734	80.6908	87.093	92.3054	103.952
ENSMUSG00000015619	Gata3	GATA binding protein 3 [Source:MGI Symbol;Acc:MGI:95663]	-0.0187303	5.30565	0.877414	0.964382	37.5552	37.3452	43.9427	40.6221	38.128	38.6133
ENSMUSG00000015656	Hspa8	heat shock protein 8 [Source:MGI Symbol;Acc:MGI:105384]	0.228028	10.0999	0.0803981	0.272899	994.86	950.605	1086.39	1068.62	1077.69	1404.56
ENSMUSG00000015659	Serac1	serine active site containing 1 [Source:MGI Symbol;Acc:MGI:2447813]	-0.312494	2.87211	0.158491	0.406617	8.09784	8.48755	7.19465	7.97555	5.94423	5.36296
ENSMUSG00000015668	Pdzd11	PDZ domain containing 11 [Source:MGI Symbol;Acc:MGI:1919871]	0.109954	3.89551	0.481844	0.741987	15.0221	14.6785	12.6183	14.356	16.0494	15.1951
ENSMUSG00000015671	Psma2	proteasome (prosome, macropain) subunit, alpha type 2 [Source:MGI Symbol;Acc:MGI:104885]	-0.000356749	6.89707	0.997884	1	135.081	106.943	115.114	105.809	104.703	146.319
ENSMUSG00000015672	Mrpl32	mitochondrial ribosomal protein L32 [Source:MGI Symbol;Acc:MGI:2137226]	0.523677	4.98652	0.000249145	0.00346336	28.4011	25.3628	23.5763	35.9431	31.929	43.2612
ENSMUSG00000015697	Setdb1	SET domain, bifurcated 1 [Source:MGI Symbol;Acc:MGI:1934229]	0.0926141	6.39736	0.374424	0.658245	77.1055	78.6845	88.3282	90.0705	91.626	78.6568
ENSMUSG00000015711	Prune1	prune exopolyphosphatase [Source:MGI Symbol;Acc:MGI:1925152]	-0.182384	3.55587	0.277094	0.560879	12.5575	13.1807	11.1794	11.0594	10.5298	10.9941
ENSMUSG00000015714	Cers2	ceramide synthase 2 [Source:MGI Symbol;Acc:MGI:1924143]	0.259497	6.61156	0.00294551	0.0249126	86.2596	90.1677	89.8778	104.533	108.525	105.74
ENSMUSG00000015733	Capza2	capping protein (actin filament) muscle Z-line, alpha 2 [Source:MGI Symbol;Acc:MGI:106222]	0.176599	7.42122	0.0586902	0.222932	167.59	157.07	157.507	174.08	176.374	194.318
ENSMUSG00000015745	Plekho1	pleckstrin homology domain containing, family O member 1 [Source:MGI Symbol;Acc:MGI:1914470]	0.37772	3.52875	0.0526065	0.207689	10.3277	9.28637	9.85113	10.1024	12.9924	15.0163
ENSMUSG00000015747	Vps45	vacuolar protein sorting 45 [Source:MGI Symbol;Acc:MGI:891965]	-0.188395	4.14418	0.178607	0.435065	20.4206	17.3745	18.2633	16.3765	16.9835	15.7314
ENSMUSG00000015748	Prpf3	pre-mRNA processing factor 3 [Source:MGI Symbol;Acc:MGI:1918017]	0.0138077	5.80237	0.910737	0.978234	55.9807	50.0266	60.103	58.381	58.8479	50.4118
ENSMUSG00000015749	Anp32e	acidic (leucine-rich) nuclear phosphoprotein 32 family, member E [Source:MGI Symbol;Acc:MGI:1913721]	0.214655	6.12667	0.0320516	0.149957	62.4355	63.1074	67.8511	69.7594	73.7084	80.8019
ENSMUSG00000015750	Aph1a	aph1 homolog A, gamma secretase subunit [Source:MGI Symbol;Acc:MGI:2385110]	0.145537	4.29437	0.252199	0.532478	18.1908	18.5727	18.4847	19.992	20.55	20.558
ENSMUSG00000015755	Tab2	TGF-beta activated kinase 1/MAP3K7 binding protein 2 [Source:MGI Symbol;Acc:MGI:1915902]	0.0679473	6.97437	0.476355	0.73861	113.37	121.821	132.492	127.183	132.047	126.208
ENSMUSG00000015757	Ppil4	peptidylprolyl isomerase (cyclophilin)-like 4 [Source:MGI Symbol;Acc:MGI:1914668]	0.135618	7.00813	0.121448	0.347276	125.458	124.018	117.882	136.116	131.198	136.309
ENSMUSG00000015759	Cnih1	cornichon family AMPA receptor auxiliary protein 1 [Source:MGI Symbol;Acc:MGI:1277202]	-0.0617082	4.83278	0.634611	0.841353	30.3962	27.8591	28.5572	24.671	26.4943	31.8202
ENSMUSG00000015776	Med22	mediator complex subunit 22 [Source:MGI Symbol;Acc:MGI:98446]	-0.0497982	5.1271	0.697904	0.876148	39.4329	33.6506	33.0954	31.0515	32.6083	38.7027
ENSMUSG00000015790	Surf1	surfeit gene 1 [Source:MGI Symbol;Acc:MGI:98443]	0.279623	5.20846	0.0213434	0.111088	34.8559	34.749	29.8855	40.6221	36.2598	43.9763
ENSMUSG00000015804	Med28	mediator complex subunit 28 [Source:MGI Symbol;Acc:MGI:1914249]	-0.104533	5.34498	0.447243	0.717411	45.5357	41.2395	39.0725	39.7714	32.4385	44.8701
ENSMUSG00000015806	Qdpr	quinoid dihydropteridine reductase [Source:MGI Symbol;Acc:MGI:97836]	-0.490561	4.66745	0.00400858	0.0316627	34.9733	29.7563	24.0191	17.4399	21.2294	24.3121
ENSMUSG00000015837	Sqstm1	sequestosome 1 [Source:MGI Symbol;Acc:MGI:107931]	0.21846	7.34993	0.0919023	0.295858	157.262	156.97	137.473	157.278	157.607	210.586
ENSMUSG00000015839	Nfe2l2	nuclear factor, erythroid derived 2, like 2 [Source:MGI Symbol;Acc:MGI:108420]	-0.00653049	6.36693	0.955803	0.993869	79.9221	91.3659	76.1526	78.1603	81.1812	87.0587
ENSMUSG00000015846	Rxra	retinoid X receptor alpha [Source:MGI Symbol;Acc:MGI:98214]	-0.0153066	4.09697	0.932334	0.984605	16.1957	16.8752	17.9313	16.3765	16.6438	17.4296
ENSMUSG00000015850	Adamtsl4	ADAMTS-like 4 [Source:MGI Symbol;Acc:MGI:2389008]	-0.232011	2.33545	0.347222	0.632061	5.75064	5.59179	4.42748	4.46631	5.01014	3.93284
ENSMUSG00000015869	Prpsap1	phosphoribosyl pyrophosphate synthetase-associated protein 1 [Source:MGI Symbol;Acc:MGI:1915013]	0.161858	5.43325	0.109077	0.325926	41.076	39.1426	41.5076	47.0025	43.9873	45.2276
ENSMUSG00000015880	Ncapg	non-SMC condensin I complex, subunit G [Source:MGI Symbol;Acc:MGI:1930197]	2.43505	2.79336	1.01738e-20	2.93006e-18	1.64304	1.99707	2.43511	11.5911	12.5678	8.93827
ENSMUSG00000015882	Lcorl	ligand dependent nuclear receptor corepressor-like [Source:MGI Symbol;Acc:MGI:2651932]	0.0623379	5.96409	0.655841	0.852586	57.5064	57.7153	67.4083	72.2053	67.8491	50.7694
ENSMUSG00000015889	Lta4h	leukotriene A4 hydrolase [Source:MGI Symbol;Acc:MGI:96836]	0.0976345	6.83637	0.312678	0.597278	114.543	113.533	102.496	116.656	111.327	125.761
ENSMUSG00000015932	Dstn	destrin [Source:MGI Symbol;Acc:MGI:1929270]	-0.322003	3.17453	0.0908774	0.293737	10.093	8.68725	10.8473	7.01848	8.15209	8.40197
ENSMUSG00000015937	H2afy	H2A histone family, member Y [Source:MGI Symbol;Acc:MGI:1349392]	0.167578	7.87149	0.0720242	0.255439	225.918	215.084	220.156	244.902	233.863	263.768
ENSMUSG00000015942	Gtf2ird2	GTF2I repeat domain containing 2 [Source:MGI Symbol;Acc:MGI:2149780]	0.140998	4.45659	0.261204	0.543304	19.0123	21.6682	21.2519	22.7569	22.8428	22.7926
ENSMUSG00000015943	Bola1	bolA-like 1 (E. coli) [Source:MGI Symbol;Acc:MGI:1916418]	0.282326	2.82175	0.214244	0.485508	5.51592	7.58886	5.31297	7.12482	6.7934	8.58074
ENSMUSG00000015944	Gatsl2	GATS protein-like 2 [Source:MGI Symbol;Acc:MGI:1933384]	0.0513448	3.96065	0.8029	0.929753	15.6089	14.279	15.3855	11.9101	16.8986	17.8765
ENSMUSG00000015950	Ncf1	neutrophil cytosolic factor 1 [Source:MGI Symbol;Acc:MGI:97283]	0.351315	3.20818	0.0545911	0.21261	7.98048	7.98828	7.74808	9.99602	11.0393	9.20642
ENSMUSG00000015961	Adss	adenylosuccinate synthetase, non muscle [Source:MGI Symbol;Acc:MGI:87948]	0.249341	7.03965	0.00645888	0.0466235	123.345	118.127	118.546	138.987	136.632	152.219
ENSMUSG00000015966	Il17rb	interleukin 17 receptor B [Source:MGI Symbol;Acc:MGI:1355292]	-1.17913	0.985468	0.000589745	0.00689284	2.81664	2.69604	2.10305	1.27609	1.01901	1.07259
ENSMUSG00000015970	Chdh	choline dehydrogenase [Source:MGI Symbol;Acc:MGI:1860776]	-0.784648	2.29599	0.00204586	0.0188045	6.4548	4.69311	7.08396	3.08388	3.82129	3.57531
ENSMUSG00000015971	Actr8	ARP8 actin-related protein 8 [Source:MGI Symbol;Acc:MGI:1860775]	0.00407308	5.52094	0.980231	1	43.1885	48.4289	45.2709	42.4299	48.5728	46.2108
ENSMUSG00000015980	Lrrc27	leucine rich repeat containing 27 [Source:MGI Symbol;Acc:MGI:1923862]	-0.183733	1.72224	0.62901	0.837903	2.934	4.89282	1.99236	2.55217	2.29277	3.84346
ENSMUSG00000015994	Fnta	farnesyltransferase, CAAX box, alpha [Source:MGI Symbol;Acc:MGI:104683]	-0.148424	5.35414	0.241426	0.520216	50.1127	39.1426	39.4045	35.8368	39.6565	40.3116
ENSMUSG00000016018	Skiv2l2	superkiller viralicidic activity 2-like 2 (S. cerevisiae) [Source:MGI Symbol;Acc:MGI:1919448]	-0.00920888	6.68573	0.920239	0.981426	103.981	104.547	100.725	96.6636	102.326	108.153
ENSMUSG00000016028	Celsr1	cadherin, EGF LAG seven-pass G-type receptor 1 [Source:MGI Symbol;Acc:MGI:1100883]	0.277242	7.41636	0.00242486	0.0215645	146.231	155.971	160.385	188.223	178.836	193.692
ENSMUSG00000016087	Fli1	Friend leukemia integration 1 [Source:MGI Symbol;Acc:MGI:95554]	-0.0404406	7.35402	0.642362	0.844858	162.661	167.055	167.359	159.192	158.796	165.358
ENSMUSG00000016181	Diexf	digestive organ expansion factor homolog (zebrafish) [Source:MGI Symbol;Acc:MGI:2138080]	0.0182224	5.51982	0.877455	0.964382	42.3669	43.3364	50.4732	45.7265	47.8086	44.3338
ENSMUSG00000016194	Hsd11b1	hydroxysteroid 11-beta dehydrogenase 1 [Source:MGI Symbol;Acc:MGI:103562]	-0.471826	6.34236	3.63977e-06	9.32556e-05	96.0004	86.9724	99.7289	62.9536	67.4245	73.2044
ENSMUSG00000016206	H2-M3	histocompatibility 2, M region locus 3 [Source:MGI Symbol;Acc:MGI:95915]	0.062777	5.35768	0.592513	0.815909	43.1885	41.539	34.9771	43.8123	41.5247	39.7753
ENSMUSG00000016252	Atp5e	ATP synthase, H+ transporting, mitochondrial F1 complex, epsilon subunit [Source:MGI Symbol;Acc:MGI:1855697]	-0.244714	5.74574	0.214418	0.485552	73.35	48.0295	52.9083	39.7714	43.5627	63.5511
ENSMUSG00000016253	Nelfcd	negative elongation factor complex member C/D, Th1l [Source:MGI Symbol;Acc:MGI:1926424]	0.334391	5.1043	0.00447764	0.0346369	29.6921	33.6506	27.1183	39.665	37.0241	37.6301
ENSMUSG00000016256	Ctsz	cathepsin Z [Source:MGI Symbol;Acc:MGI:1891190]	0.150525	4.94846	0.296682	0.580864	25.4671	32.7519	28.7786	27.3295	33.3726	35.8425
ENSMUSG00000016257	Slmo2	slowmo homolog 2 (Drosophila) [Source:MGI Symbol;Acc:MGI:1913640]	0.489266	5.00562	4.85774e-05	0.000884314	26.7581	26.2615	26.4542	33.4973	36.5995	41.2948
ENSMUSG00000016308	Ube2a	ubiquitin-conjugating enzyme E2A [Source:MGI Symbol;Acc:MGI:102959]	0.145995	4.39865	0.311111	0.595505	22.181	19.1719	18.1527	21.6935	20.0405	24.0439
ENSMUSG00000016319	Slc25a5	solute carrier family 25 (mitochondrial carrier, adenine nucleotide translocator), member 5 [Source:MGI Symbol;Acc:MGI:1353496]	0.0645807	7.75696	0.667262	0.859581	238.123	210.291	185.401	188.01	202.104	272.528
ENSMUSG00000016344	Ppdpf	pancreatic progenitor cell differentiation and proliferation factor [Source:MGI Symbol;Acc:MGI:1913746]	0.125152	5.62964	0.445158	0.716136	54.3377	46.4319	40.7328	47.0025	43.223	63.998
ENSMUSG00000016356	Col20a1	collagen, type XX, alpha 1 [Source:MGI Symbol;Acc:MGI:1920618]	0.0306522	2.20216	0.972825	1	4.1076	4.2937	4.64885	4.89167	6.02915	2.41333
ENSMUSG00000016409	Nkap	NFKB activating protein [Source:MGI Symbol;Acc:MGI:1914300]	0.0280342	5.23314	0.819115	0.93774	33.7997	37.4451	39.8473	34.7734	38.4677	39.9541
ENSMUSG00000016427	Ndufa1	NADH dehydrogenase (ubiquinone) 1 alpha subcomplex, 1 [Source:MGI Symbol;Acc:MGI:1929511]	-0.139899	4.34025	0.431463	0.705596	23.8241	20.6697	18.7061	16.3765	16.8137	24.0439
ENSMUSG00000016477	E2f3	E2F transcription factor 3 [Source:MGI Symbol;Acc:MGI:1096340]	0.727125	2.7876	0.00256274	0.022383	6.57216	4.2937	4.2061	9.25163	8.49176	7.15061
ENSMUSG00000016481	Cr1l	complement component (3b/4b) receptor 1-like [Source:MGI Symbol;Acc:MGI:88513]	-0.0670954	6.88047	0.513099	0.764619	110.201	117.827	133.046	118.038	118.29	108.421
ENSMUSG00000016487	Ppfibp1	PTPRF interacting protein, binding protein 1 (liprin beta 1) [Source:MGI Symbol;Acc:MGI:1914783]	-0.00619364	2.57369	1	1	5.63328	6.19092	5.42366	4.89167	7.38783	4.82666
ENSMUSG00000016493	Cd46	CD46 antigen, complement regulatory protein [Source:MGI Symbol;Acc:MGI:1203290]	0.325158	4.23951	0.207689	0.478416	12.7922	19.4714	17.2672	23.5013	26.0697	12.603
ENSMUSG00000016495	Plgrkt	plasminogen receptor, C-terminal lysine transmembrane protein [Source:MGI Symbol;Acc:MGI:1915009]	0.110353	6.43165	0.47373	0.737157	78.6312	90.3674	79.3625	105.703	95.7021	66.9476
ENSMUSG00000016496	Cd274	CD274 antigen [Source:MGI Symbol;Acc:MGI:1926446]	0.381872	5.09904	0.00104911	0.0109007	30.3962	27.26	30.9923	40.5158	39.8263	35.1274
ENSMUSG00000016503	Gtf3a	general transcription factor III A [Source:MGI Symbol;Acc:MGI:1913846]	0.0705451	5.6906	0.580828	0.808536	57.7411	50.0266	42.8358	52.4259	49.2522	56.4005
ENSMUSG00000016510	Mtif3	mitochondrial translational initiation factor 3 [Source:MGI Symbol;Acc:MGI:1923616]	-0.0264156	4.97236	0.840208	0.949093	34.9733	30.4553	29.1107	27.8612	29.7211	35.038
ENSMUSG00000016520	Lnx2	ligand of numb-protein X 2 [Source:MGI Symbol;Acc:MGI:2155959]	-0.0136872	5.58139	0.913873	0.97882	48.8217	42.3379	52.687	41.6855	46.365	54.1659
ENSMUSG00000016528	Mapkapk2	MAP kinase-activated protein kinase 2 [Source:MGI Symbol;Acc:MGI:109298]	0.661521	6.36124	2.13846e-11	1.60128e-09	67.0125	63.407	59.8816	94.4305	98.5893	107.796
ENSMUSG00000016534	Lamp2	lysosomal-associated membrane protein 2 [Source:MGI Symbol;Acc:MGI:96748]	0.205791	5.42161	0.0471812	0.193995	39.3156	38.6433	40.8435	43.2806	48.0633	45.4958
ENSMUSG00000016541	Atxn10	ataxin 10 [Source:MGI Symbol;Acc:MGI:1859293]	-0.322172	6.13868	0.00128707	0.012873	78.9833	76.1882	79.3625	57.4239	61.3954	68.5565
ENSMUSG00000016552	Foxred2	FAD-dependent oxidoreductase domain containing 2 [Source:MGI Symbol;Acc:MGI:106315]	-0.319532	3.61503	0.0540952	0.211412	12.2054	13.9795	14.0572	11.2721	11.2091	9.83209
ENSMUSG00000016554	Eif3d	eukaryotic translation initiation factor 3, subunit D [Source:MGI Symbol;Acc:MGI:1933181]	0.129682	7.31614	0.255982	0.537519	157.614	154.673	143.672	151.535	154.38	192.798
ENSMUSG00000016559	H3f3b	H3 histone, family 3B [Source:MGI Symbol;Acc:MGI:1101768]	0.439509	8.80626	0.000705278	0.00797752	394.916	428.072	316.122	508.308	472.991	563.647
ENSMUSG00000016619	Nup50	nucleoporin 50 [Source:MGI Symbol;Acc:MGI:1351502]	-0.0683726	6.65812	0.48435	0.743605	106.798	99.7536	103.16	89.4325	99.2686	106.365
ENSMUSG00000016637	Ift27	intraflagellar transport 27 [Source:MGI Symbol;Acc:MGI:1914292]	-0.301455	3.18919	0.108209	0.32424	9.15408	10.0852	10.4046	8.50725	7.13308	8.49135
ENSMUSG00000016664	Pacsin2	protein kinase C and casein kinase substrate in neurons 2 [Source:MGI Symbol;Acc:MGI:1345153]	-0.315835	4.83941	0.00681568	0.0485439	32.0393	32.7519	29.9962	23.3949	25.5602	27.083
ENSMUSG00000016756	Cmah	cytidine monophospho-N-acetylneuraminic acid hydroxylase [Source:MGI Symbol;Acc:MGI:103227]	0.336679	8.77909	0.00385838	0.0309904	370.505	367.461	426.145	530.64	510.694	428.858
ENSMUSG00000016757	Ttll12	tubulin tyrosine ligase-like family, member 12 [Source:MGI Symbol;Acc:MGI:3039573]	0.21943	5.3055	0.0725882	0.25671	40.9586	33.0515	35.0878	42.8553	38.8073	45.2276
ENSMUSG00000016831	Tox4	TOX high mobility group box family member 4 [Source:MGI Symbol;Acc:MGI:1915389]	0.418456	7.03758	1.10581e-05	0.000253997	113.957	118.127	104.488	141.752	150.899	157.135
ENSMUSG00000016833	Mrps18c	mitochondrial ribosomal protein S18C [Source:MGI Symbol;Acc:MGI:1915985]	0.367656	3.55033	0.0322274	0.150448	9.3888	11.583	8.96564	12.9736	12.5678	13.2286
ENSMUSG00000016921	Srsf6	serine/arginine-rich splicing factor 6 [Source:MGI Symbol;Acc:MGI:1915246]	0.0810886	7.98818	0.50314	0.758559	237.419	246.339	255.908	293.5	273.01	216.127
ENSMUSG00000016933	Plcg1	phospholipase C, gamma 1 [Source:MGI Symbol;Acc:MGI:97615]	0.178735	8.93742	0.0634085	0.234896	455.709	465.018	458.354	543.294	531.924	485.884
ENSMUSG00000016940	Kctd2	potassium channel tetramerisation domain containing 2 [Source:MGI Symbol;Acc:MGI:1917632]	0.198986	5.60033	0.0951914	0.301605	46.5919	49.4275	38.7404	55.5098	50.6109	48.8029
ENSMUSG00000016946	Kctd5	potassium channel tetramerisation domain containing 5 [Source:MGI Symbol;Acc:MGI:1916509]	-0.104089	4.44659	0.426473	0.701643	22.7678	22.9663	21.4733	19.354	19.9556	23.1501
ENSMUSG00000016984	Etaa1	Ewing tumor-associated antigen 1 [Source:MGI Symbol;Acc:MGI:1915395]	-0.100134	4.88107	0.475512	0.738109	28.9879	30.3555	31.5458	28.3929	32.8631	23.5076
ENSMUSG00000017009	Sdc4	syndecan 4 [Source:MGI Symbol;Acc:MGI:1349164]	-0.00957782	1.82222	1	1	4.1076	3.09546	2.87786	3.19022	4.16096	2.5921
ENSMUSG00000017119	Nbr1	neighbor of Brca1 gene 1 [Source:MGI Symbol;Acc:MGI:108498]	0.185659	7.21598	0.0471419	0.193963	133.673	145.986	136.92	157.597	167.203	149.09
ENSMUSG00000017132	Cyth1	cytohesin 1 [Source:MGI Symbol;Acc:MGI:1334257]	0.138523	8.4302	0.129772	0.359428	324.735	323.725	336.045	364.004	347.568	372.189
ENSMUSG00000017146	Brca1	breast cancer 1, early onset [Source:MGI Symbol;Acc:MGI:104537]	1.12019	3.42763	2.00893e-10	1.28939e-08	6.80688	6.88989	5.97709	14.675	14.9455	13.2286
ENSMUSG00000017176	Nt5c3b	5'-nucleotidase, cytosolic IIIB [Source:MGI Symbol;Acc:MGI:1915356]	-0.0161078	5.85423	0.870898	0.962883	60.2057	57.5156	56.2289	58.5937	57.8289	55.596
ENSMUSG00000017188	Coa3	cytochrome C oxidase assembly factor 3 [Source:MGI Symbol;Acc:MGI:1098757]	-0.322561	4.47061	0.0250273	0.124992	27.1102	24.3642	22.0267	17.9716	18.4271	22.2563
ENSMUSG00000017195	Zpbp2	zona pellucida binding protein 2 [Source:MGI Symbol;Acc:MGI:1916626]	-0.344262	0.979221	0.322797	0.608332	1.87776	1.59766	2.5458	1.38243	1.78327	1.51951
ENSMUSG00000017210	Med24	mediator complex subunit 24 [Source:MGI Symbol;Acc:MGI:1344385]	0.00486808	5.80535	0.962788	0.995984	55.2765	55.1191	56.4503	61.0395	55.621	50.9481
ENSMUSG00000017221	Psmd3	proteasome (prosome, macropain) 26S subunit, non-ATPase, 3 [Source:MGI Symbol;Acc:MGI:98858]	0.140039	6.4452	0.208653	0.479211	87.5505	88.9695	71.5037	90.1768	85.6818	97.5165
ENSMUSG00000017264	Exosc10	exosome component 10 [Source:MGI Symbol;Acc:MGI:1355322]	-0.0565226	6.88614	0.532924	0.777176	114.661	124.817	121.645	118.251	111.667	117.538
ENSMUSG00000017286	Glod4	glyoxalase domain containing 4 [Source:MGI Symbol;Acc:MGI:1914451]	-0.0156123	4.58641	0.915234	0.979455	26.7581	22.0676	23.1336	19.7794	23.3523	27.798
ENSMUSG00000017288	Vps53	VPS53 GARP complex subunit [Source:MGI Symbol;Acc:MGI:1915549]	0.029795	5.77162	0.762482	0.910133	55.746	52.5229	53.3511	56.8922	55.1964	52.9145
ENSMUSG00000017291	Taok1	TAO kinase 1 [Source:MGI Symbol;Acc:MGI:1914490]	0.149518	8.35165	0.201382	0.469474	276.5	306.45	345.565	361.558	362.173	306.314
ENSMUSG00000017299	Dnttip1	deoxynucleotidyltransferase, terminal, interacting protein 1 [Source:MGI Symbol;Acc:MGI:1923483]	0.0305575	4.65311	0.819103	0.93774	22.181	26.9604	24.7939	26.5852	23.3523	25.8316
ENSMUSG00000017307	Acot8	acyl-CoA thioesterase 8 [Source:MGI Symbol;Acc:MGI:2158201]	0.18473	4.31565	0.217797	0.489552	17.604	19.6711	17.9313	22.3315	22.9277	17.6084
ENSMUSG00000017376	Nlk	nemo like kinase [Source:MGI Symbol;Acc:MGI:1201387]	0.0135315	7.07517	0.90358	0.975427	128.979	128.511	144.557	141.114	146.398	118.343
ENSMUSG00000017386	Traf4	TNF receptor associated factor 4 [Source:MGI Symbol;Acc:MGI:1202880]	0.0058526	5.08557	0.970843	0.99968	35.4427	34.8489	30.771	32.9656	34.1369	34.3229
ENSMUSG00000017404	Rpl19	ribosomal protein L19 [Source:MGI Symbol;Acc:MGI:98020]	-0.550357	9.41298	0.00208801	0.0190516	949.442	776.96	703.969	486.934	453.63	718.905
ENSMUSG00000017405	Nek8	NIMA (never in mitosis gene a)-related expressed kinase 8 [Source:MGI Symbol;Acc:MGI:1890646]	-0.194531	2.88646	0.353053	0.638135	7.39368	8.78711	6.86259	7.55018	6.53865	6.1674
ENSMUSG00000017418	Arl5b	ADP-ribosylation factor-like 5B [Source:MGI Symbol;Acc:MGI:1923119]	0.14253	5.66789	0.204011	0.473636	47.2961	47.3306	49.6984	56.8922	56.1305	46.3896
ENSMUSG00000017421	Zfp207	zinc finger protein 207 [Source:MGI Symbol;Acc:MGI:1340045]	0.118612	8.47704	0.328675	0.614255	312.06	352.183	360.065	405.583	393.253	313.465
ENSMUSG00000017428	Psmd11	proteasome (prosome, macropain) 26S subunit, non-ATPase, 11 [Source:MGI Symbol;Acc:MGI:1916327]	0.205589	5.96735	0.0333553	0.153544	55.5113	57.8152	60.3244	64.6551	64.877	70.7017
ENSMUSG00000017466	Timp2	tissue inhibitor of metalloproteinase 2 [Source:MGI Symbol;Acc:MGI:98753]	0.275224	5.49792	0.0763606	0.264445	46.7093	40.4407	34.8664	42.0045	46.0253	59.4395
ENSMUSG00000017478	Zc3h18	zinc finger CCCH-type containing 18 [Source:MGI Symbol;Acc:MGI:1923264]	0.198873	6.8881	0.0259237	0.128593	104.45	111.337	114.34	128.885	127.461	122.722
ENSMUSG00000017485	Top2b	topoisomerase (DNA) II beta [Source:MGI Symbol;Acc:MGI:98791]	-0.0640617	9.26337	0.520607	0.769248	614.849	618.992	650.175	572.538	582.959	646.594
ENSMUSG00000017493	Igfbp4	insulin-like growth factor binding protein 4 [Source:MGI Symbol;Acc:MGI:96439]	1.137	10.0881	4.61408e-18	7.97313e-16	761.197	634.669	644.751	1428.26	1331.34	1727.95
ENSMUSG00000017499	Cdc6	cell division cycle 6 [Source:MGI Symbol;Acc:MGI:1345150]	2.1727	2.05196	3.93439e-15	4.60324e-13	1.40832	1.4978	1.21756	6.8058	6.36882	5.63111
ENSMUSG00000017548	Suz12	suppressor of zeste 12 homolog (Drosophila) [Source:MGI Symbol;Acc:MGI:1261758]	0.169489	7.15197	0.0745128	0.260401	126.514	130.109	144.336	143.985	151.153	155.705
ENSMUSG00000017550	Atad5	ATPase family, AAA domain containing 5 [Source:MGI Symbol;Acc:MGI:2442925]	0.544033	4.43182	1.63289e-05	0.000351388	17.1346	16.4758	18.374	26.4788	25.1356	24.2227
ENSMUSG00000017561	Crlf3	cytokine receptor-like factor 3 [Source:MGI Symbol;Acc:MGI:1860086]	0.285139	8.18762	0.00136513	0.0134975	269.458	263.314	255.023	319.341	318.271	322.314
ENSMUSG00000017615	Tnfaip1	tumor necrosis factor, alpha-induced protein 1 (endothelial) [Source:MGI Symbol;Acc:MGI:104961]	-0.487116	4.30285	0.000118853	0.00186969	22.8852	23.7651	22.0267	16.1638	16.3891	16.4464
ENSMUSG00000017631	Abr	active BCR-related gene [Source:MGI Symbol;Acc:MGI:107771]	0.0556568	6.70036	0.527267	0.77345	102.807	104.646	97.8472	105.915	104.109	107.349
ENSMUSG00000017639	Rab11fip4	RAB11 family interacting protein 4 (class II) [Source:MGI Symbol;Acc:MGI:2442920]	-0.280047	6.88312	0.00739282	0.0514793	136.49	120.523	131.053	102.406	98.4195	118.611
ENSMUSG00000017664	Slc35c2	solute carrier family 35, member C2 [Source:MGI Symbol;Acc:MGI:2385166]	0.0490937	4.74551	0.682813	0.869048	28.2838	25.3628	24.9046	27.7549	26.6641	26.8148
ENSMUSG00000017670	Elmo2	engulfment and cell motility 2 [Source:MGI Symbol;Acc:MGI:2153045]	0.233151	5.58015	0.0227044	0.116286	43.6579	43.7358	43.832	55.2971	50.8656	48.2666
ENSMUSG00000017677	Wsb1	WD repeat and SOCS box-containing 1 [Source:MGI Symbol;Acc:MGI:1926139]	0.431705	6.16365	7.02471e-05	0.00120094	61.3793	62.4084	58.5534	84.6471	89.588	71.7743
ENSMUSG00000017679	Ttpal	tocopherol (alpha) transfer protein-like [Source:MGI Symbol;Acc:MGI:1923330]	-0.118195	6.11571	0.248925	0.528431	74.0541	66.6023	75.4885	61.8902	65.2167	71.7743
ENSMUSG00000017686	Rhot1	ras homolog family member T1 [Source:MGI Symbol;Acc:MGI:1926078]	0.107346	6.00801	0.309221	0.594415	56.2154	61.0105	67.9618	68.5897	68.3586	62.6573
ENSMUSG00000017697	Ada	adenosine deaminase [Source:MGI Symbol;Acc:MGI:87916]	0.131855	3.45023	0.539604	0.781438	11.9707	9.78564	8.96564	10.315	9.51077	13.7649
ENSMUSG00000017707	Serinc3	serine incorporator 3 [Source:MGI Symbol;Acc:MGI:1349457]	0.278506	7.92993	0.00394567	0.0313865	209.253	237.252	213.847	254.048	268.849	278.159
ENSMUSG00000017713	Tha1	threonine aldolase 1 [Source:MGI Symbol;Acc:MGI:1919026]	1.84232	5.11909	1.45013e-43	1.48072e-40	17.8387	13.8796	13.1717	55.7225	54.4322	50.5012
ENSMUSG00000017715	Pgs1	phosphatidylglycerophosphate synthase 1 [Source:MGI Symbol;Acc:MGI:1921701]	0.188736	5.95603	0.0501229	0.20179	59.8536	57.4158	56.1183	70.1848	64.0278	63.5511
ENSMUSG00000017718	Afmid	arylformamidase [Source:MGI Symbol;Acc:MGI:2448704]	0.0789946	2.4091	0.755577	0.90623	5.39856	5.19238	4.31679	6.2741	5.43472	4.1116
ENSMUSG00000017721	Pigt	phosphatidylinositol glycan anchor biosynthesis, class T [Source:MGI Symbol;Acc:MGI:1926178]	0.118108	5.62461	0.272463	0.555813	44.4794	49.1279	47.5954	53.5957	46.1952	53.719
ENSMUSG00000017734	Dbndd2	dysbindin (dystrobrevin binding protein 1) domain containing 2 [Source:MGI Symbol;Acc:MGI:106562]	0.0378997	1.00043	1	1	1.64304	1.99707	1.6603	1.91413	2.20786	1.34074
ENSMUSG00000017747	Ghdc	GH3 domain containing [Source:MGI Symbol;Acc:MGI:1931556]	-0.160601	1.96747	0.569388	0.800471	3.99024	3.19531	4.64885	3.08388	2.97211	4.46913
ENSMUSG00000017756	Slc12a7	solute carrier family 12, member 7 [Source:MGI Symbol;Acc:MGI:1342283]	0.0529859	7.78619	0.609367	0.826121	219.346	213.686	216.393	244.583	231.57	197.714
ENSMUSG00000017760	Ctsa	cathepsin A [Source:MGI Symbol;Acc:MGI:97748]	0.577583	7.11639	2.04334e-07	7.42745e-06	119.707	112.934	100.614	158.235	153.276	185.737
ENSMUSG00000017764	Zswim1	zinc finger SWIM-type containing 1 [Source:MGI Symbol;Acc:MGI:1919221]	0.254133	3.4874	0.232592	0.509254	11.9707	9.38623	8.74427	10.4214	10.6996	14.6588
ENSMUSG00000017765	Slc12a4	solute carrier family 12, member 4 [Source:MGI Symbol;Acc:MGI:1309465]	0.102893	3.71081	0.591784	0.815372	14.67	11.4832	11.1794	12.1228	15.455	12.3348
ENSMUSG00000017774	Myo1c	myosin IC [Source:MGI Symbol;Acc:MGI:106612]	0.226606	4.16082	0.129648	0.359428	17.2519	17.6741	13.8359	19.992	19.0215	18.1447
ENSMUSG00000017776	Crk	v-crk avian sarcoma virus CT10 oncogene homolog [Source:MGI Symbol;Acc:MGI:88508]	-0.147466	6.37585	0.156174	0.402973	82.7388	82.8784	95.7442	79.4364	83.7287	72.7575
ENSMUSG00000017778	Cox7c	cytochrome c oxidase subunit VIIc [Source:MGI Symbol;Acc:MGI:103226]	-0.0144354	5.76225	0.900671	0.974437	61.3793	50.0266	51.8015	52.3196	50.6109	58.4563
ENSMUSG00000017781	Pitpna	phosphatidylinositol transfer protein, alpha [Source:MGI Symbol;Acc:MGI:99887]	-0.0247754	7.56397	0.791981	0.924115	194.935	185.827	191.267	181.842	178.242	202.094
ENSMUSG00000017801	Mlx	MAX-like protein X [Source:MGI Symbol;Acc:MGI:108398]	0.0805798	5.83084	0.528539	0.774692	60.2057	54.6199	50.5839	57.8493	50.1863	66.8582
ENSMUSG00000017802	Fam134c	family with sequence similarity 134, member C [Source:MGI Symbol;Acc:MGI:1915248]	-0.0389759	7.09794	0.698875	0.876578	141.771	130.509	143.782	124.525	131.537	148.643
ENSMUSG00000017830	Dhx58	DEXH (Asp-Glu-X-His) box polypeptide 58 [Source:MGI Symbol;Acc:MGI:1931560]	0.821324	4.58712	0.000285887	0.00384793	19.1297	19.3716	12.9504	37.4319	20.8048	32.8928
ENSMUSG00000017831	Rab5a	RAB5A, member RAS oncogene family [Source:MGI Symbol;Acc:MGI:105926]	0.151984	5.7811	0.165821	0.417134	56.8022	51.3247	47.5954	53.2766	59.9518	59.5289
ENSMUSG00000017837	Nkiras2	NFKB inhibitor interacting Ras-like protein 2 [Source:MGI Symbol;Acc:MGI:1919216]	0.278931	4.3091	0.0647552	0.238157	17.7214	19.771	15.4962	19.992	20.2104	24.1333
ENSMUSG00000017843	Ppp2r5c	protein phosphatase 2, regulatory subunit B', gamma [Source:MGI Symbol;Acc:MGI:1349475]	0.0600879	7.89833	0.554752	0.792023	244.813	232.858	222.591	228.207	233.523	268.148
ENSMUSG00000017858	Ift52	intraflagellar transport 52 [Source:MGI Symbol;Acc:MGI:2387217]	-0.0664603	4.81359	0.555784	0.792606	28.8706	27.4597	29.4427	27.7549	28.1077	26.0104
ENSMUSG00000017861	Mybl2	myeloblastosis oncogene-like 2 [Source:MGI Symbol;Acc:MGI:101785]	0.73322	1.66622	0.020676	0.108876	2.11248	2.89575	1.54962	4.46631	3.82129	2.77086
ENSMUSG00000017897	Eya2	EYA transcriptional coactivator and phosphatase 2 [Source:MGI Symbol;Acc:MGI:109341]	-1.57343	3.98946	2.7658e-25	1.19482e-22	25.115	23.4656	22.9122	8.82627	7.30291	7.95506
ENSMUSG00000017929	B4galt5	UDP-Gal:betaGlcNAc beta 1,4-galactosyltransferase, polypeptide 5 [Source:MGI Symbol;Acc:MGI:1927169]	0.245359	5.10616	0.0231376	0.117745	33.0955	31.2541	29.5534	38.2826	36.8542	36.2
ENSMUSG00000017999	Ddx27	DEAD (Asp-Glu-Ala-Asp) box polypeptide 27 [Source:MGI Symbol;Acc:MGI:2385884]	0.195823	6.64712	0.0329043	0.152455	95.7657	92.7639	91.0953	108.574	100.033	111.728
ENSMUSG00000018001	Cyth3	cytohesin 3 [Source:MGI Symbol;Acc:MGI:1335107]	-0.236627	6.20563	0.0476249	0.194943	73.35	73.9914	91.7594	60.9332	72.7744	69.0034
ENSMUSG00000018008	Cyth4	cytohesin 4 [Source:MGI Symbol;Acc:MGI:2441702]	-0.113679	7.15538	0.32614	0.611691	162.426	147.883	133.71	140.795	119.819	149.805
ENSMUSG00000018040	Rrp7a	ribosomal RNA processing 7 homolog A (S. cerevisiae) [Source:MGI Symbol;Acc:MGI:1922028]	0.366927	6.12603	0.00386	0.0309904	63.4917	63.1074	55.6755	76.1399	67.2547	91.7066
ENSMUSG00000018042	Cyb5r3	cytochrome b5 reductase 3 [Source:MGI Symbol;Acc:MGI:94893]	0.0758954	4.73448	0.545346	0.784818	25.3498	27.26	24.4618	27.2232	24.4563	29.675
ENSMUSG00000018068	Ints2	integrator complex subunit 2 [Source:MGI Symbol;Acc:MGI:1917672]	-0.160328	5.03621	0.166453	0.41822	32.3913	33.3511	37.6335	30.6261	32.6083	29.2281
ENSMUSG00000018076	Med13l	mediator complex subunit 13-like [Source:MGI Symbol;Acc:MGI:2670178]	0.0240897	7.92019	0.799059	0.928449	232.021	240.347	247.607	241.074	260.018	230.965
ENSMUSG00000018102	Hist1h2bc	histone cluster 1, H2bc [Source:MGI Symbol;Acc:MGI:1915274]	0.731672	4.21903	6.41845e-05	0.00111425	13.8485	13.2805	14.1679	22.4379	17.8327	28.3343
ENSMUSG00000018143	Mafk	v-maf musculoaponeurotic fibrosarcoma oncogene family, protein K (avian) [Source:MGI Symbol;Acc:MGI:99951]	0.217184	5.62148	0.0545584	0.21261	47.2961	46.6316	41.9503	58.4873	48.0633	51.6632
ENSMUSG00000018160	Med1	mediator complex subunit 1 [Source:MGI Symbol;Acc:MGI:1100846]	-0.15	7.28052	0.0888416	0.290331	158.201	161.563	170.347	146.963	144.784	149.984
ENSMUSG00000018166	Erbb3	erb-b2 receptor tyrosine kinase 3 [Source:MGI Symbol;Acc:MGI:95411]	-0.208254	3.35061	0.227521	0.502111	10.7971	9.98535	11.5114	8.61359	9.93535	9.2958
ENSMUSG00000018167	Stard3	START domain containing 3 [Source:MGI Symbol;Acc:MGI:1929618]	-0.279965	5.07377	0.0140067	0.0821533	33.3302	37.6448	39.2939	29.1373	30.4005	31.2839
ENSMUSG00000018168	Ikzf3	IKAROS family zinc finger 3 [Source:MGI Symbol;Acc:MGI:1342542]	0.247424	7.26668	0.0383995	0.169338	133.321	129.41	159.057	156.746	189.196	154.543
ENSMUSG00000018169	Mfng	MFNG O-fucosylpeptide 3-beta-N-acetylglucosaminyltransferase [Source:MGI Symbol;Acc:MGI:1095404]	0.19601	6.70924	0.0288535	0.139311	98.1129	98.3557	95.4121	116.656	105.722	112.175
ENSMUSG00000018171	Vmp1	vacuole membrane protein 1 [Source:MGI Symbol;Acc:MGI:1923159]	0.582072	5.69867	1.49585e-08	7.05939e-07	42.0149	39.3423	42.7251	62.4219	65.4714	57.7412
ENSMUSG00000018189	Uchl5	ubiquitin carboxyl-terminal esterase L5 [Source:MGI Symbol;Acc:MGI:1914848]	-0.0793076	4.77693	0.566865	0.799074	26.9928	24.2644	32.7633	27.8612	25.73	25.921
ENSMUSG00000018196	Glrx2	glutaredoxin 2 (thioltransferase) [Source:MGI Symbol;Acc:MGI:1916617]	0.0916601	4.90745	0.399106	0.678785	27.5796	29.2571	29.6641	30.8388	30.7402	30.6583
ENSMUSG00000018199	Trove2	TROVE domain family, member 2 [Source:MGI Symbol;Acc:MGI:106652]	-0.421178	3.29204	0.0255432	0.126947	11.9707	10.3848	10.8473	8.61359	9.1711	6.97185
ENSMUSG00000018209	Stk4	serine/threonine kinase 4 [Source:MGI Symbol;Acc:MGI:1929004]	0.141848	9.57629	0.158293	0.406476	730.8	725.236	721.015	753.955	782.94	864.956
ENSMUSG00000018239	Zcchc10	zinc finger, CCHC domain containing 10 [Source:MGI Symbol;Acc:MGI:1196228]	-0.148054	2.4052	0.508512	0.761243	5.868	5.29223	4.98091	4.67899	4.75538	5.09481
ENSMUSG00000018286	Psmb6	proteasome (prosome, macropain) subunit, beta type 6 [Source:MGI Symbol;Acc:MGI:104880]	-0.141841	6.34424	0.253741	0.534913	91.6581	83.6772	79.9159	70.8228	69.038	91.3491
ENSMUSG00000018287	Spag7	sperm associated antigen 7 [Source:MGI Symbol;Acc:MGI:107380]	0.116973	4.44738	0.446789	0.717316	24.6456	19.3716	18.2633	22.8632	20.4651	24.1333
ENSMUSG00000018293	Pfn1	profilin 1 [Source:MGI Symbol;Acc:MGI:97549]	-0.030549	9.82088	0.80208	0.929718	962.586	953.701	825.171	885.711	791.007	1007.34
ENSMUSG00000018322	Tomm34	translocase of outer mitochondrial membrane 34 [Source:MGI Symbol;Acc:MGI:1914395]	0.0534559	6.44984	0.548103	0.786948	83.4429	87.4716	85.7824	91.2402	89.8428	85.4498
ENSMUSG00000018326	Ywhab	tyrosine 3-monooxygenase/tryptophan 5-monooxygenase activation protein, beta polypeptide [Source:MGI Symbol;Acc:MGI:1891917]	-0.222017	7.03513	0.019722	0.105234	135.668	134.503	153.08	117.613	119.139	126.03
ENSMUSG00000018334	Ksr1	kinase suppressor of ras 1 [Source:MGI Symbol;Acc:MGI:105051]	0.121683	4.53084	0.449047	0.718271	24.5282	20.9692	20.3664	25.8408	26.5792	19.2173
ENSMUSG00000018340	Anxa6	annexin A6 [Source:MGI Symbol;Acc:MGI:88255]	0.0542963	8.76099	0.642927	0.845097	425.782	433.065	417.511	416.643	394.867	513.772
ENSMUSG00000018347	Zkscan6	zinc finger with KRAB and SCAN domains 6 [Source:MGI Symbol;Acc:MGI:1289293]	-0.0188069	5.09082	0.874432	0.963433	33.917	36.2468	32.0992	31.7958	33.4575	35.6637
ENSMUSG00000018362	Kpna2	karyopherin (importin) alpha 2 [Source:MGI Symbol;Acc:MGI:103561]	0.137177	4.60486	0.328314	0.613888	24.5282	20.6697	23.7977	23.3949	23.7769	28.5131
ENSMUSG00000018363	Smurf2	SMAD specific E3 ubiquitin protein ligase 2 [Source:MGI Symbol;Acc:MGI:1913563]	0.458457	7.5765	3.40097e-07	1.17177e-05	163.717	160.165	157.729	231.929	218.408	211.569
ENSMUSG00000018372	Cep95	centrosomal protein 95 [Source:MGI Symbol;Acc:MGI:2443502]	-0.197144	5.77486	0.0919721	0.295912	56.6849	58.8137	59.4389	52.0006	57.0646	43.5294
ENSMUSG00000018377	Vezf1	vascular endothelial zinc finger 1 [Source:MGI Symbol;Acc:MGI:1313291]	0.139131	6.80862	0.123877	0.350474	104.568	108.241	106.591	114.21	112.94	124.599
ENSMUSG00000018378	Cuedc1	CUE domain containing 1 [Source:MGI Symbol;Acc:MGI:2144281]	-0.188775	1.91003	0.517099	0.767513	4.1076	4.19385	3.09923	3.08388	2.71736	4.20099
ENSMUSG00000018379	Srsf1	serine/arginine-rich splicing factor 1 [Source:MGI Symbol;Acc:MGI:98283]	0.154676	8.56845	0.207093	0.478152	334.124	385.135	357.851	429.935	434.014	335.274
ENSMUSG00000018381	Abi3	ABI gene family, member 3 [Source:MGI Symbol;Acc:MGI:1913860]	0.539337	5.51941	2.31467e-07	8.3032e-06	38.142	35.2483	38.0763	55.5098	50.5259	55.9536
ENSMUSG00000018395	Kif3a	kinesin family member 3A [Source:MGI Symbol;Acc:MGI:107689]	-0.310563	2.23418	0.237205	0.515634	4.57704	4.59326	5.86641	2.97754	5.09505	3.93284
ENSMUSG00000018398	Sept8	septin 8 [Source:MGI Symbol;Acc:MGI:894310]	0.437384	2.03457	0.119823	0.343895	3.05136	3.99414	2.76717	5.31703	3.3967	4.73728
ENSMUSG00000018401	Mtmr4	myotubularin related protein 4 [Source:MGI Symbol;Acc:MGI:2180699]	0.162156	5.95077	0.09487	0.301018	59.6189	60.7109	54.1259	63.379	67.0849	64.7131
ENSMUSG00000018405	Mrm1	mitochondrial rRNA methyltransferase 1 [Source:MGI Symbol;Acc:MGI:2443470]	-0.27272	4.41797	0.086815	0.286229	27.4622	22.1675	20.145	16.4828	19.8707	21.1837
ENSMUSG00000018412	Kansl1	KAT8 regulatory NSL complex subunit 1 [Source:MGI Symbol;Acc:MGI:1923969]	0.0209684	7.58598	0.835511	0.94676	181.321	183.631	206.652	199.92	201.509	178.587
ENSMUSG00000018415	Gid4	GID complex subunit 4, VID24 homolog [Source:MGI Symbol;Acc:MGI:1914021]	0.032582	5.50995	0.771511	0.915736	45.1836	45.5332	43.832	43.4933	43.4778	50.5906
ENSMUSG00000018425	Dhx40	DEAH (Asp-Glu-Ala-His) box polypeptide 40 [Source:MGI Symbol;Acc:MGI:1914737]	0.644634	6.13648	7.0226e-11	4.80962e-09	54.455	54.4201	55.0114	79.6491	83.6438	92.7792
ENSMUSG00000018427	Ypel2	yippee-like 2 (Drosophila) [Source:MGI Symbol;Acc:MGI:1925114]	0.45708	3.19144	0.0355566	0.160069	6.22008	9.58593	6.53053	11.2721	9.1711	10.4578
ENSMUSG00000018428	Akap1	A kinase (PRKA) anchor protein 1 [Source:MGI Symbol;Acc:MGI:104729]	-0.981602	2.10264	0.0136836	0.0806795	9.62352	3.79443	3.43129	3.19022	2.8872	2.41333
ENSMUSG00000018433	Nol11	nucleolar protein 11 [Source:MGI Symbol;Acc:MGI:1916229]	0.0573589	6.02994	0.624089	0.835425	59.9709	68.799	62.6488	57.5303	68.9531	72.5787
ENSMUSG00000018442	Derl2	Der1-like domain family, member 2 [Source:MGI Symbol;Acc:MGI:2151483]	0.125139	5.78396	0.238429	0.517495	53.1641	51.4245	52.9083	60.4015	60.3764	51.0375
ENSMUSG00000018446	C1qbp	complement component 1, q subcomponent binding protein [Source:MGI Symbol;Acc:MGI:1194505]	-0.0231186	5.42584	0.843343	0.949391	45.1836	43.636	40.6221	38.389	41.185	47.641
ENSMUSG00000018449	Rpain	RPA interacting protein [Source:MGI Symbol;Acc:MGI:1916973]	0.0389103	4.63585	0.781662	0.920404	27.697	22.2673	23.1336	25.3091	24.5412	25.1165
ENSMUSG00000018474	Chd3	chromodomain helicase DNA binding protein 3 [Source:MGI Symbol;Acc:MGI:1344395]	0.154281	9.62392	0.123437	0.350113	709.441	727.233	803.255	850.406	817.501	824.913
ENSMUSG00000018476	Kdm6b	KDM1 lysine (K)-specific demethylase 6B [Source:MGI Symbol;Acc:MGI:2448492]	-0.494288	5.35108	0.000438306	0.00539217	39.1982	48.1294	55.4541	31.4768	36.9391	32.8928
ENSMUSG00000018481	Appbp2	amyloid beta precursor protein (cytoplasmic tail) binding protein 2 [Source:MGI Symbol;Acc:MGI:1914134]	-0.10678	6.5311	0.274236	0.557606	87.4332	96.9577	102.717	85.3915	91.1165	90.0977
ENSMUSG00000018501	Ncor1	nuclear receptor co-repressor 1 [Source:MGI Symbol;Acc:MGI:1349717]	-0.0512778	9.3096	0.612277	0.828066	608.394	638.363	690.133	628.686	648.261	592.339
ENSMUSG00000018507	Trpv2	transient receptor potential cation channel, subfamily V, member 2 [Source:MGI Symbol;Acc:MGI:1341836]	-0.0882782	6.05897	0.399372	0.678785	73.4673	67.7007	64.4198	69.7594	59.9518	63.8192
ENSMUSG00000018541	Cwc25	CWC25 spliceosome-associated protein [Source:MGI Symbol;Acc:MGI:1914730]	0.188152	4.90149	0.0892428	0.291219	28.5185	27.7593	26.8969	31.3705	30.4005	32.9822
ENSMUSG00000018547	Pip4k2b	phosphatidylinositol-5-phosphate 4-kinase, type II, beta [Source:MGI Symbol;Acc:MGI:1934234]	-0.24741	6.78953	0.01848	0.100943	118.181	125.017	116.553	95.9192	92.8998	114.231
ENSMUSG00000018548	Trim37	tripartite motif-containing 37 [Source:MGI Symbol;Acc:MGI:2153072]	0.0553712	4.28419	0.69169	0.873498	19.0123	20.2703	17.3778	19.8857	20.55	18.5022
ENSMUSG00000018559	Ctdnep1	CTD nuclear envelope phosphatase 1 [Source:MGI Symbol;Acc:MGI:1914431]	0.174726	4.92	0.150524	0.393451	29.6921	27.26	27.7824	29.7754	30.2307	35.4849
ENSMUSG00000018565	Elp5	elongator acetyltransferase complex subunit 5 [Source:MGI Symbol;Acc:MGI:1859017]	0.370199	4.5268	0.029786	0.142364	22.0637	22.3672	15.1641	24.5647	23.1825	29.3175
ENSMUSG00000018567	Gabarap	gamma-aminobutyric acid receptor associated protein [Source:MGI Symbol;Acc:MGI:1861742]	0.157773	6.64561	0.175095	0.429973	99.9907	96.758	86.5572	96.0256	98.5044	121.382
ENSMUSG00000018570	2810408A11Rik	RIKEN cDNA 2810408A11 gene [Source:MGI Symbol;Acc:MGI:1917669]	1.02592	2.47578	0.000274415	0.00374057	2.46456	3.69458	4.2061	7.55018	8.40684	5.27358
ENSMUSG00000018572	Phf23	PHD finger protein 23 [Source:MGI Symbol;Acc:MGI:1925496]	-0.038166	6.04204	0.699752	0.877004	67.482	65.1045	67.187	60.9332	62.7541	70.7017
ENSMUSG00000018574	Acadvl	acyl-Coenzyme A dehydrogenase, very long chain [Source:MGI Symbol;Acc:MGI:895149]	-0.102925	6.03133	0.333506	0.619062	70.5333	64.8049	67.4083	59.8698	58.3384	70.4335
ENSMUSG00000018581	Dnah11	dynein, axonemal, heavy chain 11 [Source:MGI Symbol;Acc:MGI:1100864]	-0.499318	0.979047	0.168818	0.421833	2.22984	2.59619	1.43893	1.38243	1.61343	1.43012
ENSMUSG00000018583	G3bp1	GTPase activating protein (SH3 domain) binding protein 1 [Source:MGI Symbol;Acc:MGI:1351465]	0.037834	8.10837	0.70217	0.878333	271.102	275.496	269.855	257.238	276.576	304.169
ENSMUSG00000018585	Atox1	antioxidant 1 copper chaperone [Source:MGI Symbol;Acc:MGI:1333855]	0.161392	4.23699	0.474204	0.737157	23.3546	15.2776	14.2786	18.6096	16.0494	24.4015
ENSMUSG00000018599	Mief2	mitochondrial elongation factor 2 [Source:MGI Symbol;Acc:MGI:2144199]	-0.143634	3.86796	0.332117	0.61783	16.5478	15.0779	13.8359	13.2926	13.7566	14.0331
ENSMUSG00000018651	Tada2a	transcriptional adaptor 2A [Source:MGI Symbol;Acc:MGI:2144471]	-0.297162	3.10886	0.108208	0.32424	9.3888	8.78711	9.85113	7.55018	8.237	6.97185
ENSMUSG00000018654	Ikzf1	IKAROS family zinc finger 1 [Source:MGI Symbol;Acc:MGI:1342540]	-0.100808	9.584	0.298478	0.58274	809.666	775.662	797.056	725.349	715.855	780.311
ENSMUSG00000018659	Pnpo	pyridoxine 5'-phosphate oxidase [Source:MGI Symbol;Acc:MGI:2144151]	-0.105587	4.744	0.363815	0.648364	29.1053	25.9619	27.7824	26.2661	25.4753	25.2059
ENSMUSG00000018661	Cog1	component of oligomeric golgi complex 1 [Source:MGI Symbol;Acc:MGI:1333873]	0.0115462	5.95516	0.913143	0.978734	58.2105	65.0046	61.4312	69.6531	61.1406	55.6854
ENSMUSG00000018666	Cbx1	chromobox 1 [Source:MGI Symbol;Acc:MGI:105369]	-0.0131797	5.82714	0.904928	0.976083	52.4599	57.3159	60.6564	56.6795	55.1964	57.1155
ENSMUSG00000018669	Cdk5rap3	CDK5 regulatory subunit associated protein 3 [Source:MGI Symbol;Acc:MGI:1933126]	0.194762	5.49285	0.11084	0.328483	48.3523	40.5405	36.5267	49.342	47.5538	46.5684
ENSMUSG00000018677	Slc25a39	solute carrier family 25, member 39 [Source:MGI Symbol;Acc:MGI:1196386]	0.0588994	4.66036	0.660515	0.855118	26.6407	23.7651	23.3549	24.99	23.5222	28.2449
ENSMUSG00000018678	Sp2	Sp2 transcription factor [Source:MGI Symbol;Acc:MGI:1926162]	-0.229942	4.16699	0.115289	0.336591	19.5991	18.0735	20.0343	15.313	15.1153	18.681
ENSMUSG00000018697	Aatf	apoptosis antagonizing transcription factor [Source:MGI Symbol;Acc:MGI:1929608]	0.0144705	5.82699	0.88912	0.969637	56.4501	58.4143	53.9045	61.3585	57.5741	51.7526
ENSMUSG00000018707	Dync1h1	dynein cytoplasmic 1 heavy chain 1 [Source:MGI Symbol;Acc:MGI:103147]	-0.0580162	9.63865	0.53611	0.779071	812.131	808.314	818.419	779.477	767.57	795.685
ENSMUSG00000018733	Pex12	peroxisomal biogenesis factor 12 [Source:MGI Symbol;Acc:MGI:2144177]	0.879987	3.76139	4.82148e-07	1.56971e-05	8.91936	10.9839	7.96946	18.8223	15.8796	16.8933
ENSMUSG00000018736	Ndel1	nudE neurodevelopment protein 1 like 1 [Source:MGI Symbol;Acc:MGI:1932915]	0.219737	5.56432	0.0320822	0.149957	43.6579	43.7358	43.0572	52.5323	46.7896	52.7358
ENSMUSG00000018740	Slc25a35	solute carrier family 25, member 35 [Source:MGI Symbol;Acc:MGI:1919248]	-0.282777	2.04556	0.326672	0.611938	3.5208	4.89282	4.53816	4.04094	4.16096	2.50271
ENSMUSG00000018750	Zbtb4	zinc finger and BTB domain containing 4 [Source:MGI Symbol;Acc:MGI:1922830]	-0.397472	6.96369	1.25432e-05	0.000283182	133.673	140.893	150.756	106.66	108.355	107.885
ENSMUSG00000018761	Mpdu1	mannose-P-dolichol utilization defect 1 [Source:MGI Symbol;Acc:MGI:1346040]	0.220676	4.92228	0.0445491	0.18679	27.1102	29.1572	27.0076	32.9656	31.4195	32.8034
ENSMUSG00000018765	Fxr2	fragile X mental retardation, autosomal homolog 2 [Source:MGI Symbol;Acc:MGI:1346074]	0.127866	5.99288	0.21043	0.481222	64.548	58.1147	59.3282	71.1419	61.3954	66.4113
ENSMUSG00000018770	Atp5g3	ATP synthase, H+ transporting, mitochondrial F0 complex, subunit C3 (subunit 9) [Source:MGI Symbol;Acc:MGI:2442035]	0.332938	5.93107	0.012849	0.077342	56.9196	50.426	54.0152	59.7634	61.4803	81.7851
ENSMUSG00000018774	Cd68	CD68 antigen [Source:MGI Symbol;Acc:MGI:88342]	1.00138	1.03048	0.0108985	0.0688705	1.1736	1.19824	1.21756	2.65852	3.22687	1.34074
ENSMUSG00000018796	Acsl1	acyl-CoA synthetase long-chain family member 1 [Source:MGI Symbol;Acc:MGI:102797]	-0.200454	3.78451	0.223623	0.496686	13.1443	15.0779	15.3855	10.8467	13.1622	13.8543
ENSMUSG00000018809	Smyd4	SET and MYND domain containing 4 [Source:MGI Symbol;Acc:MGI:2442796]	0.0627528	4.1758	0.684765	0.869758	18.4255	18.2732	15.7175	16.2701	18.1724	20.2005
ENSMUSG00000018819	Lsp1	lymphocyte specific 1 [Source:MGI Symbol;Acc:MGI:96832]	0.0479059	8.75958	0.713369	0.884095	466.623	430.668	380.763	412.176	392.574	516.364
ENSMUSG00000018820	Zfyve27	zinc finger, FYVE domain containing 27 [Source:MGI Symbol;Acc:MGI:1919602]	0.158029	5.81461	0.218556	0.490572	48.3523	57.0163	53.4618	66.7819	61.3105	49.4286
ENSMUSG00000018821	Avpi1	arginine vasopressin-induced 1 [Source:MGI Symbol;Acc:MGI:1916784]	-0.0904095	1.27353	0.843409	0.949391	3.05136	2.39648	1.43893	1.70145	2.54753	2.14518
ENSMUSG00000018841	Rad51d	RAD51 paralog D [Source:MGI Symbol;Acc:MGI:1261809]	0.414191	4.98399	0.000462166	0.00560588	28.6358	27.1601	24.9046	37.2192	37.5336	32.8034
ENSMUSG00000018846	Pank3	pantothenate kinase 3 [Source:MGI Symbol;Acc:MGI:2387464]	-0.00484918	6.88511	0.959692	0.995521	114.778	112.934	126.958	111.445	117.611	124.242
ENSMUSG00000018848	Rars	arginyl-tRNA synthetase [Source:MGI Symbol;Acc:MGI:1914297]	0.0274218	6.09724	0.786035	0.921293	68.1861	66.5024	68.1831	65.5058	66.4905	74.6345
ENSMUSG00000018858	Mrpl58	mitochondrial ribosomal protein L58 [Source:MGI Symbol;Acc:MGI:1915822]	-0.199092	5.47299	0.145441	0.385464	52.9293	45.0339	44.0534	43.4933	34.2218	46.0321
ENSMUSG00000018861	Fdxr	ferredoxin reductase [Source:MGI Symbol;Acc:MGI:104724]	-0.20497	4.36779	0.149928	0.392813	23.5894	23.2659	18.9275	20.4174	18.3422	18.4128
ENSMUSG00000018882	Mrpl45	mitochondrial ribosomal protein L45 [Source:MGI Symbol;Acc:MGI:1914286]	-0.247698	4.38507	0.100131	0.3113	25.8192	21.6682	20.145	16.9082	18.4271	21.4518
ENSMUSG00000018899	Irf1	interferon regulatory factor 1 [Source:MGI Symbol;Acc:MGI:96590]	0.257819	8.16155	0.00500834	0.0380093	274.388	256.024	251.37	319.235	311.053	304.437
ENSMUSG00000018900	Slc22a5	solute carrier family 22 (organic cation transporter), member 5 [Source:MGI Symbol;Acc:MGI:1329012]	-0.141363	4.17892	0.309424	0.594612	19.3644	18.1733	18.9275	18.7159	16.3042	16.2676
ENSMUSG00000018909	Arrb1	arrestin, beta 1 [Source:MGI Symbol;Acc:MGI:99473]	-0.174434	6.90448	0.0531952	0.209058	124.871	128.112	127.622	108.999	119.819	108.332
ENSMUSG00000018921	Pelp1	proline, glutamic acid and leucine rich protein 1 [Source:MGI Symbol;Acc:MGI:1922523]	0.00849576	4.95822	0.94726	0.990817	31.6872	31.354	29.332	31.5832	31.2497	30.122
ENSMUSG00000018923	Med11	mediator complex subunit 11 [Source:MGI Symbol;Acc:MGI:1913422]	0.004097	4.99002	0.992655	1	36.2642	32.4524	25.9007	27.0105	29.1267	38.6133
ENSMUSG00000018931	Natd1	N-acetyltransferase domain containing 1 [Source:MGI Symbol;Acc:MGI:1344388]	0.323682	3.59342	0.0626963	0.233355	10.445	9.48608	11.6221	12.4419	12.398	14.5694
ENSMUSG00000018932	Map2k3	mitogen-activated protein kinase kinase 3 [Source:MGI Symbol;Acc:MGI:1346868]	-0.31264	3.94211	0.0642208	0.236944	18.1908	17.6741	14.7214	12.5482	12.2281	15.9101
ENSMUSG00000018965	Ywhah	tyrosine 3-monooxygenase/tryptophan 5-monooxygenase activation protein, eta polypeptide [Source:MGI Symbol;Acc:MGI:109194]	0.203706	5.97852	0.0509683	0.203728	56.2154	59.8122	59.1068	60.1888	69.2927	72.0424
ENSMUSG00000018974	Sart3	squamous cell carcinoma antigen recognized by T cells 3 [Source:MGI Symbol;Acc:MGI:1858230]	0.207694	6.03695	0.0471439	0.193963	60.6751	60.1118	61.3205	78.373	68.019	64.1768
ENSMUSG00000018983	E2f2	E2F transcription factor 2 [Source:MGI Symbol;Acc:MGI:1096341]	1.80228	5.94161	4.3298e-58	9.72646e-55	29.6921	23.5654	28.3358	96.1319	97.3155	90.5447
ENSMUSG00000018986	Slfn3	schlafen 3 [Source:MGI Symbol;Acc:MGI:1329005]	-0.067399	2.99816	0.758097	0.907671	8.68464	8.08813	7.19465	9.03895	6.87832	7.06123
ENSMUSG00000018995	Nars2	asparaginyl-tRNA synthetase 2 (mitochondrial)(putative) [Source:MGI Symbol;Acc:MGI:2142075]	-0.279848	4.53813	0.0204233	0.108001	24.5282	24.9634	26.4542	21.0554	21.7389	19.7536
ENSMUSG00000018999	Slc35b4	solute carrier family 35, member B4 [Source:MGI Symbol;Acc:MGI:1931249]	0.0387371	5.21878	0.7245	0.890447	37.4378	36.3467	35.8626	36.3685	39.4017	36.7363
ENSMUSG00000019039	Dalrd3	DALR anticodon binding domain containing 3 [Source:MGI Symbol;Acc:MGI:1915039]	0.269674	4.99273	0.0467259	0.19295	28.8706	33.2512	23.687	35.7304	34.1369	33.7867
ENSMUSG00000019054	Fis1	fission, mitochondrial 1 [Source:MGI Symbol;Acc:MGI:1913687]	-0.124097	6.11635	0.35566	0.640369	82.7388	70.7961	63.0915	61.8902	59.697	77.0479
ENSMUSG00000019055	Plod1	procollagen-lysine, 2-oxoglutarate 5-dioxygenase 1 [Source:MGI Symbol;Acc:MGI:99907]	-0.228481	2.96183	0.292637	0.576751	7.74576	6.79004	10.1832	7.12482	6.96324	6.97185
ENSMUSG00000019066	Rab3d	RAB3D, member RAS oncogene family [Source:MGI Symbol;Acc:MGI:97844]	-0.200782	3.95874	0.186943	0.447806	18.1908	16.4758	14.7214	14.356	13.9265	14.6588
ENSMUSG00000019080	Mfsd3	major facilitator superfamily domain containing 3 [Source:MGI Symbol;Acc:MGI:1916822]	0.491885	2.6961	0.0627047	0.233355	5.75064	5.69165	4.09542	7.44384	5.34981	9.11703
ENSMUSG00000019082	Slc25a22	solute carrier family 25 (mitochondrial carrier, glutamate), member 22 [Source:MGI Symbol;Acc:MGI:1915517]	-0.0554166	4.41454	0.734902	0.896436	22.2984	22.0676	20.2557	23.5013	21.7389	17.0721
ENSMUSG00000019087	Atp6ap1	ATPase, H+ transporting, lysosomal accessory protein 1 [Source:MGI Symbol;Acc:MGI:109629]	0.0334616	6.46276	0.749002	0.903821	90.3672	87.4716	83.1259	83.6901	84.3231	98.9466
ENSMUSG00000019088	Dnase1l1	deoxyribonuclease 1-like 1 [Source:MGI Symbol;Acc:MGI:109628]	-1.21867	2.23987	3.39e-06	8.71316e-05	6.80688	5.89136	6.7519	2.76486	3.56654	1.96642
ENSMUSG00000019132	BC005537	cDNA sequence BC005537 [Source:MGI Symbol;Acc:MGI:2441726]	-0.116395	7.77167	0.256783	0.538143	216.294	218.18	247.053	191.307	215.945	221.222
ENSMUSG00000019139	Isyna1	myo-inositol 1-phosphate synthase A1 [Source:MGI Symbol;Acc:MGI:1919030]	-0.0241595	5.43917	0.855567	0.955051	50.6995	42.5376	37.5229	44.1314	40.0811	44.3338
ENSMUSG00000019143	Hars2	histidyl-tRNA synthetase 2 [Source:MGI Symbol;Acc:MGI:1918041]	0.0846801	5.22004	0.490871	0.748364	37.7899	37.4451	32.6526	40.1967	40.6755	33.6079
ENSMUSG00000019158	Tmem160	transmembrane protein 160 [Source:MGI Symbol;Acc:MGI:1916344]	-0.0267028	4.14567	0.896418	0.972809	22.181	16.8752	14.0572	17.6525	14.6907	19.7536
ENSMUSG00000019173	Rab5c	RAB5C, member RAS oncogene family [Source:MGI Symbol;Acc:MGI:105306]	0.0245283	7.02386	0.82394	0.940784	135.316	125.915	125.298	128.672	116.422	148.018
ENSMUSG00000019179	Mdh2	malate dehydrogenase 2, NAD (mitochondrial) [Source:MGI Symbol;Acc:MGI:97050]	0.113727	6.77099	0.325503	0.611277	115.013	98.3557	100.836	105.703	104.618	129.426
ENSMUSG00000019188	H13	histocompatibility 13 [Source:MGI Symbol;Acc:MGI:95886]	0.100171	7.40757	0.253788	0.534913	165.243	159.266	166.584	171.634	173.911	180.732
ENSMUSG00000019189	Rnf145	ring finger protein 145 [Source:MGI Symbol;Acc:MGI:1921565]	0.172309	8.01798	0.0594968	0.225006	246.221	238.45	245.946	271.169	289.314	262.696
ENSMUSG00000019210	Atp6v1e1	ATPase, H+ transporting, lysosomal V1 subunit E1 [Source:MGI Symbol;Acc:MGI:894326]	0.1207	5.94151	0.26035	0.542231	60.9098	60.3115	54.79	61.4649	59.3574	70.5229
ENSMUSG00000019214	Chtf18	CTF18, chromosome transmission fidelity factor 18 [Source:MGI Symbol;Acc:MGI:2384887]	0.870986	2.60371	0.000183298	0.00270185	3.99024	4.69311	3.54198	6.16776	8.237	7.95506
ENSMUSG00000019254	Ppp1r12c	protein phosphatase 1, regulatory (inhibitor) subunit 12C [Source:MGI Symbol;Acc:MGI:1924258]	0.275693	6.87976	0.00653968	0.0470254	106.68	112.635	99.5075	139.732	128.905	117.628
ENSMUSG00000019256	Ahr	aryl-hydrocarbon receptor [Source:MGI Symbol;Acc:MGI:105043]	-0.174102	1.54757	0.596605	0.818301	2.46456	2.89575	3.32061	2.44583	1.86819	3.39654
ENSMUSG00000019261	Map1s	microtubule-associated protein 1S [Source:MGI Symbol;Acc:MGI:2443304]	0.0812788	5.31191	0.54558	0.784818	37.2031	44.7344	33.0954	42.5362	36.4296	42.9931
ENSMUSG00000019295	Tmem129	transmembrane protein 129 [Source:MGI Symbol;Acc:MGI:1915616]	0.125137	4.13377	0.373379	0.657451	18.0734	15.3774	16.3817	18.0779	17.3232	18.8597
ENSMUSG00000019297	Nop9	NOP9 nucleolar protein [Source:MGI Symbol;Acc:MGI:1915092]	0.212756	5.0259	0.122622	0.348858	31.9219	31.0544	26.8969	34.9861	29.6362	39.5965
ENSMUSG00000019302	Atp6v0a1	ATPase, H+ transporting, lysosomal V0 subunit A1 [Source:MGI Symbol;Acc:MGI:103286]	-0.757081	2.25566	0.00392658	0.0313186	4.45968	5.99121	6.97328	2.76486	3.82129	3.66469
ENSMUSG00000019303	Psmc3ip	proteasome (prosome, macropain) 26S subunit, ATPase 3, interacting protein [Source:MGI Symbol;Acc:MGI:1098610]	-0.391299	1.65753	0.207669	0.478416	2.934	2.9956	4.2061	1.70145	2.97211	2.94963
ENSMUSG00000019338	Zfp687	zinc finger protein 687 [Source:MGI Symbol;Acc:MGI:1925516]	0.136108	6.05534	0.256478	0.538037	57.8585	65.3042	66.1908	77.5223	71.6704	59.1713
ENSMUSG00000019362	D8Ertd738e	DNA segment, Chr 8, ERATO Doi 738, expressed [Source:MGI Symbol;Acc:MGI:1289231]	0.570542	5.65123	0.000101994	0.00163891	42.0149	38.7432	39.8473	56.6795	48.9974	73.3832
ENSMUSG00000019370	Calm3	calmodulin 3 [Source:MGI Symbol;Acc:MGI:103249]	0.026981	7.41244	0.836086	0.946848	184.373	158.268	163.153	154.513	155.654	204.954
ENSMUSG00000019373	Cops3	COP9 signalosome subunit 3 [Source:MGI Symbol;Acc:MGI:1349409]	0.071543	5.91502	0.47912	0.740566	54.5724	57.216	64.0877	61.6776	61.0557	62.121
ENSMUSG00000019428	Fkbp8	FK506 binding protein 8 [Source:MGI Symbol;Acc:MGI:1341070]	0.215051	7.5286	0.0225039	0.115523	178.035	175.243	158.725	202.898	188.347	203.167
ENSMUSG00000019432	Ddx39b	DEAD (Asp-Glu-Ala-Asp) box polypeptide 39B [Source:MGI Symbol;Acc:MGI:99240]	0.245837	7.77343	0.0168682	0.0942136	194.231	214.685	190.824	261.173	227.834	222.563
ENSMUSG00000019433	Gipc1	GIPC PDZ domain containing family, member 1 [Source:MGI Symbol;Acc:MGI:1926252]	-0.283699	4.48473	0.0989972	0.309129	25.4671	26.0618	21.6946	17.6525	17.1533	25.2953
ENSMUSG00000019437	Tlcd1	TLC domain containing 1 [Source:MGI Symbol;Acc:MGI:1915572]	0.0641804	1.7967	0.908418	0.977608	4.22496	1.69751	3.76335	2.65852	2.46261	4.91605
ENSMUSG00000019461	Plscr3	phospholipid scramblase 3 [Source:MGI Symbol;Acc:MGI:1917560]	-0.151108	3.1789	0.53826	0.780196	9.62352	11.7827	6.53053	9.14529	7.98225	8.13382
ENSMUSG00000019470	Xab2	XPA binding protein 2 [Source:MGI Symbol;Acc:MGI:1914689]	0.126533	6.69285	0.207823	0.478431	101.516	105.745	88.7709	107.829	102.75	112.712
ENSMUSG00000019471	Cdc37	cell division cycle 37 [Source:MGI Symbol;Acc:MGI:109531]	-0.188417	7.01251	0.114784	0.335393	148.578	137.398	126.183	114.742	107.081	139.795
ENSMUSG00000019478	Rab4a	RAB4A, member RAS oncogene family [Source:MGI Symbol;Acc:MGI:105069]	0.505336	3.34107	0.274878	0.558561	1.7604	12.0823	10.4046	10.6341	11.4639	12.4242
ENSMUSG00000019494	Cops6	COP9 signalosome subunit 6 [Source:MGI Symbol;Acc:MGI:1349439]	0.183956	4.96975	0.133995	0.367082	28.9879	27.7593	30.6603	30.7324	31.4195	37.0044
ENSMUSG00000019505	Ubb	ubiquitin B [Source:MGI Symbol;Acc:MGI:98888]	0.303125	7.94587	0.0474816	0.194711	253.732	207.795	200.122	244.69	233.353	338.135
ENSMUSG00000019518	Ap4m1	adaptor-related protein complex AP-4, mu 1 [Source:MGI Symbol;Acc:MGI:1337063]	0.137958	4.37801	0.357258	0.641698	18.0734	20.2703	20.3664	25.2027	21.3143	18.3234
ENSMUSG00000019528	Gyg	glycogenin [Source:MGI Symbol;Acc:MGI:1351614]	0.00898476	4.47954	0.971844	0.999871	23.1199	21.3686	21.6946	20.4174	22.9277	23.0607
ENSMUSG00000019539	Rcn3	reticulocalbin 3, EF-hand calcium binding domain [Source:MGI Symbol;Acc:MGI:1277122]	-0.0611951	2.97821	0.804254	0.929934	8.09784	9.18652	6.19847	6.59312	6.70849	9.20642
ENSMUSG00000019564	Arid3a	AT rich interactive domain 3A (BRIGHT-like) [Source:MGI Symbol;Acc:MGI:1328360]	-0.108608	3.94386	0.540782	0.782741	12.9096	15.8767	18.4847	14.8877	13.8416	15.1951
ENSMUSG00000019578	Ubxn6	UBX domain protein 6 [Source:MGI Symbol;Acc:MGI:1913780]	0.109646	5.85345	0.354685	0.639561	59.7362	58.2146	48.2595	59.9761	54.4322	64.9812
ENSMUSG00000019579	Mydgf	myeloid derived growth factor [Source:MGI Symbol;Acc:MGI:2156020]	0.0757937	4.56148	0.618242	0.832126	25.8192	22.6667	19.9236	21.5871	23.2674	27.083
ENSMUSG00000019659	Ccdc12	coiled-coil domain containing 12 [Source:MGI Symbol;Acc:MGI:1919904]	0.0109937	5.54474	0.946857	0.990817	50.4648	49.0281	39.4045	44.344	39.6565	55.9536
ENSMUSG00000019689	Fmc1	formation of mitochondrial complex V assembly factor 1 [Source:MGI Symbol;Acc:MGI:1913367]	-1.01521	1.91751	0.00235878	0.0210938	7.0416	4.19385	3.54198	2.55217	1.78327	2.94963
ENSMUSG00000019699	Akt3	thymoma viral proto-oncogene 3 [Source:MGI Symbol;Acc:MGI:1345147]	0.278382	6.82595	0.00394291	0.0313865	95.1789	101.451	110.244	122.079	130.688	119.415
ENSMUSG00000019710	Mrpl24	mitochondrial ribosomal protein L24 [Source:MGI Symbol;Acc:MGI:1914957]	-0.20033	6.60037	0.0538007	0.210529	112.783	101.751	96.2976	96.4509	91.5411	82.5896
ENSMUSG00000019715	Gle1	GLE1 RNA export mediator (yeast) [Source:MGI Symbol;Acc:MGI:1921662]	0.249383	5.67098	0.0218961	0.113335	48.0002	49.4275	41.5076	52.9576	53.8377	58.3669
ENSMUSG00000019726	Lyst	lysosomal trafficking regulator [Source:MGI Symbol;Acc:MGI:107448]	-0.196177	7.92189	0.101599	0.313472	241.879	230.562	304.057	231.504	234.033	212.194
ENSMUSG00000019731	Slc35e1	solute carrier family 35, member E1 [Source:MGI Symbol;Acc:MGI:2142403]	0.0770752	6.57647	0.466804	0.733259	100.343	92.8637	84.8969	90.9212	95.8719	106.365
ENSMUSG00000019734	Tmc4	transmembrane channel-like gene family 4 [Source:MGI Symbol;Acc:MGI:2669035]	0.274616	3.1399	0.390872	0.672113	5.51592	8.18799	9.62976	12.9736	9.93535	5.45234
ENSMUSG00000019738	Polr2i	polymerase (RNA) II (DNA directed) polypeptide I [Source:MGI Symbol;Acc:MGI:1917170]	0.407232	3.67855	0.0368637	0.164491	12.6749	11.2834	8.41221	13.1862	13.417	16.2676
ENSMUSG00000019761	Krt10	keratin 10 [Source:MGI Symbol;Acc:MGI:96685]	0.507675	0.9855	0.140863	0.378026	1.64304	1.59766	1.10687	1.80779	1.78327	2.5921
ENSMUSG00000019763	Rmnd1	required for meiotic nuclear division 1 homolog [Source:MGI Symbol;Acc:MGI:1913334]	0.225707	5.68801	0.0966891	0.304376	42.719	50.8254	48.2595	63.9107	56.5551	45.6745
ENSMUSG00000019768	Esr1	estrogen receptor 1 (alpha) [Source:MGI Symbol;Acc:MGI:1352467]	-0.450809	2.61817	0.0514813	0.204759	7.74576	5.89136	7.19465	5.95507	5.01014	4.29037
ENSMUSG00000019773	Fbxo5	F-box protein 5 [Source:MGI Symbol;Acc:MGI:1914391]	0.621901	4.2491	1.10044e-05	0.000253282	15.0221	15.9766	13.1717	22.0125	24.5412	21.4518
ENSMUSG00000019774	Mtrf1l	mitochondrial translational release factor 1-like [Source:MGI Symbol;Acc:MGI:1918830]	0.105736	4.62559	0.467476	0.733572	22.4158	24.6638	23.5763	27.1169	28.2775	20.7368
ENSMUSG00000019777	Hdac2	histone deacetylase 2 [Source:MGI Symbol;Acc:MGI:1097691]	0.009444	6.48061	0.932815	0.984623	83.9124	88.8696	93.6411	81.5632	90.0975	96.3545
ENSMUSG00000019782	Rwdd1	RWD domain containing 1 [Source:MGI Symbol;Acc:MGI:1913771]	0.241156	5.17599	0.049691	0.200983	36.9684	30.4553	31.4351	37.3256	36.8542	42.4568
ENSMUSG00000019790	Stxbp5	syntaxin binding protein 5 (tomosyn) [Source:MGI Symbol;Acc:MGI:1926058]	-0.111415	6.22167	0.23295	0.509741	75.9319	73.9914	82.1297	69.2277	73.1989	72.2212
ENSMUSG00000019791	Hint3	histidine triad nucleotide binding protein 3 [Source:MGI Symbol;Acc:MGI:1914097]	-0.367072	3.28727	0.0631749	0.234494	12.7922	9.18652	10.6259	7.97555	7.81242	9.38518
ENSMUSG00000019792	Trmt11	tRNA methyltransferase 11 [Source:MGI Symbol;Acc:MGI:1920931]	-0.174584	4.63663	0.164505	0.415124	27.3449	27.6594	23.5763	22.4379	22.5032	24.6696
ENSMUSG00000019794	Katna1	katanin p60 (ATPase-containing) subunit A1 [Source:MGI Symbol;Acc:MGI:1344353]	-0.248828	5.60376	0.0243468	0.122245	52.812	49.3276	55.8969	42.6426	41.3549	48.8923
ENSMUSG00000019795	Pcmt1	protein-L-isoaspartate (D-aspartate) O-methyltransferase 1 [Source:MGI Symbol;Acc:MGI:97502]	0.0235892	5.36138	0.836801	0.947189	42.4843	39.6418	39.6259	41.3665	38.0431	44.3338
ENSMUSG00000019797	1700021F05Rik	RIKEN cDNA 1700021F05 gene [Source:MGI Symbol;Acc:MGI:1915101]	-0.127289	3.25075	0.530225	0.775891	11.1492	9.18652	8.96564	8.40091	7.81242	10.5472
ENSMUSG00000019802	Sec63	SEC63-like (S. cerevisiae) [Source:MGI Symbol;Acc:MGI:2155302]	0.308605	6.88965	0.00280595	0.0240034	99.6386	104.846	112.569	135.903	139.689	117.181
ENSMUSG00000019804	Snx3	sorting nexin 3 [Source:MGI Symbol;Acc:MGI:1860188]	0.0669333	5.96069	0.58037	0.808273	62.6702	63.5068	55.6755	60.2951	56.8948	73.2938
ENSMUSG00000019806	Aig1	androgen-induced 1 [Source:MGI Symbol;Acc:MGI:1913503]	-0.440509	3.82745	0.00483586	0.0368747	14.7874	16.376	17.3778	12.3355	12.6527	10.8153
ENSMUSG00000019808	Adat2	adenosine deaminase, tRNA-specific 2 [Source:MGI Symbol;Acc:MGI:1914007]	0.0960246	2.13971	0.709091	0.882201	3.75552	3.99414	4.42748	4.67899	3.48162	4.91605
ENSMUSG00000019809	Pex3	peroxisomal biogenesis factor 3 [Source:MGI Symbol;Acc:MGI:1929646]	-0.00343576	4.96259	0.987686	1	29.9268	31.6536	31.4351	30.5198	30.4005	31.9096
ENSMUSG00000019810	Fuca2	fucosidase, alpha-L- 2, plasma [Source:MGI Symbol;Acc:MGI:1914098]	0.3919	3.76263	0.0318162	0.14946	12.4402	9.78564	12.3969	12.7609	15.3701	17.0721
ENSMUSG00000019813	Cep57l1	centrosomal protein 57-like 1 [Source:MGI Symbol;Acc:MGI:1915511]	-0.32514	4.64749	0.0328203	0.152266	25.115	27.4597	30.5496	24.99	23.4372	18.0553
ENSMUSG00000019814	Ltv1	LTV1 ribosome biogenesis factor [Source:MGI Symbol;Acc:MGI:2447810]	0.0256581	5.49909	0.800025	0.928461	42.9537	46.5317	44.2748	47.2152	43.308	45.8533
ENSMUSG00000019818	Cd164	CD164 antigen [Source:MGI Symbol;Acc:MGI:1859568]	0.156474	8.07143	0.132185	0.364613	256.079	249.434	257.126	256.068	278.275	315.431
ENSMUSG00000019820	Utrn	utrophin [Source:MGI Symbol;Acc:MGI:104631]	0.0365059	10.1871	0.76227	0.910133	1101.19	1105.58	1245.78	1292.89	1228.67	1019.59
ENSMUSG00000019822	Smpd2	sphingomyelin phosphodiesterase 2, neutral [Source:MGI Symbol;Acc:MGI:1278330]	-0.0191902	4.05004	0.901093	0.974561	17.7214	16.6755	15.0534	16.1638	15.3701	17.2509
ENSMUSG00000019823	Mical1	microtubule associated monooxygenase, calponin and LIM domain containing 1 [Source:MGI Symbol;Acc:MGI:2385847]	0.23745	6.98699	0.0325665	0.151339	130.27	117.228	101.168	136.329	129.669	144.979
ENSMUSG00000019826	Zbtb24	zinc finger and BTB domain containing 24 [Source:MGI Symbol;Acc:MGI:3039618]	-0.0135806	5.39694	0.907928	0.977608	41.7801	45.0339	39.5152	41.0475	41.3549	42.8143
ENSMUSG00000019832	Rab32	RAB32, member RAS oncogene family [Source:MGI Symbol;Acc:MGI:1915094]	0.329685	2.01363	0.211401	0.482123	3.75552	2.89575	3.54198	4.89167	3.56654	4.37975
ENSMUSG00000019837	Gtf3c6	general transcription factor IIIC, polypeptide 6, alpha [Source:MGI Symbol;Acc:MGI:1914621]	0.162813	4.41184	0.256497	0.538037	17.7214	22.0676	19.7023	20.4174	21.4841	24.759
ENSMUSG00000019838	Slc16a10	solute carrier family 16 (monocarboxylic acid transporters), member 10 [Source:MGI Symbol;Acc:MGI:1919722]	-0.840472	3.43323	4.46526e-07	1.46122e-05	13.6138	13.5801	14.0572	7.97555	7.21799	7.86568
ENSMUSG00000019841	Rev3l	REV3 like, DNA directed polymerase zeta catalytic subunit [Source:MGI Symbol;Acc:MGI:1337131]	0.0960256	7.78748	0.31472	0.5988	204.089	208.893	227.13	226.825	240.996	216.306
ENSMUSG00000019842	Traf3ip2	TRAF3 interacting protein 2 [Source:MGI Symbol;Acc:MGI:2143599]	0.0178816	5.8112	0.864058	0.959537	58.7973	55.219	52.7977	59.7634	56.3853	52.8252
ENSMUSG00000019843	Fyn	Fyn proto-oncogene [Source:MGI Symbol;Acc:MGI:95602]	-0.0897966	8.32899	0.311875	0.596455	331.659	335.308	327.191	309.77	309.864	314.538
ENSMUSG00000019845	Tube1	epsilon-tubulin 1 [Source:MGI Symbol;Acc:MGI:1919174]	0.407539	1.68748	0.161543	0.411161	2.69928	2.29663	2.76717	4.46631	3.22687	2.68148
ENSMUSG00000019849	Prep	prolyl endopeptidase [Source:MGI Symbol;Acc:MGI:1270863]	0.124242	5.12143	0.265504	0.547988	33.2129	32.2527	33.8702	33.9227	35.3257	38.8815
ENSMUSG00000019850	Tnfaip3	tumor necrosis factor, alpha-induced protein 3 [Source:MGI Symbol;Acc:MGI:1196377]	0.421322	6.20567	2.33251e-05	0.000478953	65.2521	62.009	61.3205	89.2198	86.7857	76.601
ENSMUSG00000019854	Reps1	RalBP1 associated Eps domain containing protein [Source:MGI Symbol;Acc:MGI:1196373]	0.200788	6.21277	0.0695385	0.250178	73.2326	64.8049	68.4045	87.6247	79.8225	69.8973
ENSMUSG00000019857	Asf1a	anti-silencing function 1A histone chaperone [Source:MGI Symbol;Acc:MGI:1913653]	-0.0895361	4.39897	0.512876	0.764515	21.7116	22.5669	20.3664	20.4174	18.4271	21.9881
ENSMUSG00000019861	Gopc	golgi associated PDZ and coiled-coil motif containing [Source:MGI Symbol;Acc:MGI:2149946]	-0.0604638	5.52137	0.598553	0.819572	41.5454	48.3291	50.1412	43.4933	47.8086	42.9931
ENSMUSG00000019863	Qrsl1	glutaminyl-tRNA synthase (glutamine-hydrolyzing)-like 1 [Source:MGI Symbol;Acc:MGI:1923813]	-0.252487	3.86303	0.0895249	0.291814	16.5478	15.4773	14.9427	13.3989	13.7566	12.2454
ENSMUSG00000019864	Rtn4ip1	reticulon 4 interacting protein 1 [Source:MGI Symbol;Acc:MGI:2178759]	0.0754192	3.86056	0.627472	0.836541	12.4402	14.3789	14.9427	15.313	15.2002	13.5862
ENSMUSG00000019866	Aim1	absent in melanoma 1 [Source:MGI Symbol;Acc:MGI:109544]	0.258433	7.34021	0.00701777	0.0495073	147.874	147.683	146.439	168.018	167.542	193.067
ENSMUSG00000019868	Vta1	vesicle (multivesicular body) trafficking 1 [Source:MGI Symbol;Acc:MGI:1913451]	0.00586319	5.02588	0.978048	1	34.1517	29.2571	33.6488	31.7958	30.8251	34.6805
ENSMUSG00000019872	Smpdl3a	sphingomyelin phosphodiesterase, acid-like 3A [Source:MGI Symbol;Acc:MGI:1931437]	-0.494053	6.49867	0.0016082	0.015505	120.881	105.945	90.2098	65.3995	65.9809	93.5837
ENSMUSG00000019873	Reep3	receptor accessory protein 3 [Source:MGI Symbol;Acc:MGI:88930]	-0.404302	4.62844	0.00231102	0.0207659	29.9268	26.0618	28.2252	20.0984	24.0317	19.3067
ENSMUSG00000019876	Pkib	protein kinase inhibitor beta, cAMP dependent, testis specific [Source:MGI Symbol;Acc:MGI:101937]	0.384234	1.31008	0.255517	0.537046	2.11248	1.99707	1.77099	2.55217	3.05703	2.0558
ENSMUSG00000019877	Serinc1	serine incorporator 1 [Source:MGI Symbol;Acc:MGI:1926228]	0.0448057	6.94339	0.6259	0.835859	115.952	127.513	119.32	121.76	130.773	121.739
ENSMUSG00000019878	Hsf2	heat shock factor 2 [Source:MGI Symbol;Acc:MGI:96239]	-0.281683	3.72048	0.117544	0.340358	12.3228	13.2805	17.2672	12.0165	11.294	11.9773
ENSMUSG00000019883	Echdc1	enoyl Coenzyme A hydratase domain containing 1 [Source:MGI Symbol;Acc:MGI:1277169]	-0.373329	3.83692	0.03351	0.154066	14.4353	14.7783	18.7061	13.5053	10.6996	12.8711
ENSMUSG00000019897	Ccdc59	coiled-coil domain containing 59 [Source:MGI Symbol;Acc:MGI:1289302]	0.183681	5.55335	0.107899	0.323758	42.1322	49.2278	39.7366	52.3196	49.7617	47.1047
ENSMUSG00000019907	Ppp1r12a	protein phosphatase 1, regulatory (inhibitor) subunit 12A [Source:MGI Symbol;Acc:MGI:1309528]	0.211261	7.93256	0.0373999	0.166366	206.084	226.667	245.836	265.532	272.585	247.59
ENSMUSG00000019916	P4ha1	procollagen-proline, 2-oxoglutarate 4-dioxygenase (proline 4-hydroxylase), alpha 1 polypeptide [Source:MGI Symbol;Acc:MGI:97463]	0.295086	5.88045	0.00456308	0.0351768	50.5821	52.7226	54.6793	62.4219	60.4613	70.9698
ENSMUSG00000019920	Lims1	LIM and senescent cell antigen-like domains 1 [Source:MGI Symbol;Acc:MGI:1195263]	0.0319366	7.47304	0.729261	0.89305	168.529	189.023	168.798	179.716	178.412	180.195
ENSMUSG00000019923	Zwint	ZW10 interactor [Source:MGI Symbol;Acc:MGI:1289227]	0.0689452	5.53086	0.497966	0.754499	44.2447	46.4319	44.0534	45.0884	47.0443	49.1605
ENSMUSG00000019927	Ube2d1	ubiquitin-conjugating enzyme E2D 1 [Source:MGI Symbol;Acc:MGI:2384911]	0.0974131	4.96891	0.429755	0.704158	27.3449	31.0544	31.6565	35.0924	32.4385	29.0494
ENSMUSG00000019943	Atp2b1	ATPase, Ca++ transporting, plasma membrane 1 [Source:MGI Symbol;Acc:MGI:104653]	-0.192519	7.06758	0.0503608	0.202091	132.382	145.487	150.756	131.969	127.207	116.108
ENSMUSG00000019947	Arid5b	AT rich interactive domain 5B (MRF1-like) [Source:MGI Symbol;Acc:MGI:2175912]	0.411403	5.88849	0.000169531	0.00251542	52.1078	51.125	48.5916	64.9741	75.4068	61.4059
ENSMUSG00000019948	Actr6	ARP6 actin-related protein 6 [Source:MGI Symbol;Acc:MGI:1914269]	-0.0580528	4.89044	0.652769	0.85122	30.8657	30.4553	28.8893	25.3091	28.1926	32.9822
ENSMUSG00000019951	Uhrf1bp1l	UHRF1 (ICBP90) binding protein 1-like [Source:MGI Symbol;Acc:MGI:2442888]	-0.0489149	6.52532	0.616412	0.830659	89.0762	88.4702	102.939	89.1134	90.8618	91.0809
ENSMUSG00000019952	Poc1b	POC1 centriolar protein B [Source:MGI Symbol;Acc:MGI:1918511]	-0.133848	4.18672	0.384166	0.665744	18.3082	21.2688	16.9351	15.2067	17.493	18.7704
ENSMUSG00000019960	Dusp6	dual specificity phosphatase 6 [Source:MGI Symbol;Acc:MGI:1914853]	0.131846	5.04626	0.339384	0.623734	35.9121	29.0574	29.1107	30.8388	33.4575	38.5239
ENSMUSG00000019961	Tmpo	thymopoietin [Source:MGI Symbol;Acc:MGI:106920]	-0.0571405	7.55187	0.527236	0.77345	181.204	195.114	197.133	182.374	189.196	179.659
ENSMUSG00000019969	Psen1	presenilin 1 [Source:MGI Symbol;Acc:MGI:1202717]	0.0286973	6.4259	0.785961	0.921293	87.5505	85.6743	81.5763	79.3301	84.493	95.9076
ENSMUSG00000019970	Sgk1	serum/glucocorticoid regulated kinase 1 [Source:MGI Symbol;Acc:MGI:1340062]	0.769662	6.50819	3.27364e-13	3.08988e-11	73.4673	67.9004	59.7709	107.723	113.705	121.292
ENSMUSG00000019971	Cep290	centrosomal protein 290 [Source:MGI Symbol;Acc:MGI:2384917]	0.262701	2.60882	0.249737	0.529251	4.92912	4.79297	6.30915	6.06141	7.30291	5.80987
ENSMUSG00000019977	Hbs1l	Hbs1-like (S. cerevisiae) [Source:MGI Symbol;Acc:MGI:1891704]	0.144773	5.93915	0.207287	0.47816	53.7509	58.614	61.7633	65.6122	70.7363	56.2217
ENSMUSG00000019978	Epb41l2	erythrocyte membrane protein band 4.1 like 2 [Source:MGI Symbol;Acc:MGI:103009]	0.028381	6.29907	0.758598	0.907963	74.2889	79.4834	79.4732	77.6286	81.6907	78.5674
ENSMUSG00000019979	Apaf1	apoptotic peptidase activating factor 1 [Source:MGI Symbol;Acc:MGI:1306796]	0.0617155	5.66849	0.549965	0.788311	45.5357	50.8254	52.2442	52.6386	52.9886	49.6074
ENSMUSG00000019982	Myb	myeloblastosis oncogene [Source:MGI Symbol;Acc:MGI:97249]	1.43158	5.79335	2.72125e-15	3.21738e-13	29.6921	31.7534	27.6717	74.7574	104.703	60.959
ENSMUSG00000019984	Med23	mediator complex subunit 23 [Source:MGI Symbol;Acc:MGI:1917458]	0.0310338	6.08897	0.766438	0.912028	64.9001	67.1015	69.4007	66.9946	75.152	63.5511
ENSMUSG00000019986	Ahi1	Abelson helper integration site 1 [Source:MGI Symbol;Acc:MGI:87971]	-0.464281	3.56728	0.0232877	0.118356	11.0318	14.3789	15.2748	10.7404	10.9544	7.86568
ENSMUSG00000019988	Nedd1	neural precursor cell expressed, developmentally down-regulated gene 1 [Source:MGI Symbol;Acc:MGI:97293]	0.10951	5.00014	0.327084	0.612505	28.6358	32.3525	30.6603	31.7958	34.1369	32.9822
ENSMUSG00000019996	Map7	microtubule-associated protein 7 [Source:MGI Symbol;Acc:MGI:1328328]	0.230508	4.89963	0.0451988	0.188866	27.1102	28.5581	26.0114	33.0719	33.2877	29.5857
ENSMUSG00000019998	Stx7	syntaxin 7 [Source:MGI Symbol;Acc:MGI:1858210]	0.152861	4.44218	0.219019	0.491	19.7165	20.3701	21.0305	21.2681	23.2674	23.3289
ENSMUSG00000020003	Pex7	peroxisomal biogenesis factor 7 [Source:MGI Symbol;Acc:MGI:1321392]	0.0116168	3.82542	0.981999	1	14.2006	12.7812	14.832	13.0799	13.7566	15.1951
ENSMUSG00000020009	Ifngr1	interferon gamma receptor 1 [Source:MGI Symbol;Acc:MGI:107655]	0.00996315	6.5906	0.931579	0.984489	101.282	89.7683	96.6297	88.5817	96.9759	103.773
ENSMUSG00000020015	Cdk17	cyclin-dependent kinase 17 [Source:MGI Symbol;Acc:MGI:97517]	-0.00745878	7.53522	0.939396	0.987117	177.448	185.927	193.923	183.225	197.773	173.402
ENSMUSG00000020018	Snrpf	small nuclear ribonucleoprotein polypeptide F [Source:MGI Symbol;Acc:MGI:1917128]	-0.139588	5.43834	0.315211	0.599365	49.2912	46.9311	39.6259	40.0904	35.4106	47.8197
ENSMUSG00000020021	Fgd6	FYVE, RhoGEF and PH domain containing 6 [Source:MGI Symbol;Acc:MGI:1261419]	-0.631614	2.33538	0.0129309	0.0777097	5.16384	7.0896	5.53435	4.25362	4.16096	3.12839
ENSMUSG00000020022	Ndufa12	NADH dehydrogenase (ubiquinone) 1 alpha subcomplex, 12 [Source:MGI Symbol;Acc:MGI:1913664]	-0.0388216	4.49426	0.779553	0.919838	23.3546	22.467	22.1374	20.9491	20.2104	24.9378
ENSMUSG00000020023	Tmcc3	transmembrane and coiled coil domains 3 [Source:MGI Symbol;Acc:MGI:2442900]	-0.313075	2.63147	0.176333	0.43171	7.6284	6.79004	5.64503	5.10435	4.67047	6.34617
ENSMUSG00000020024	Cep83	centrosomal protein 83 [Source:MGI Symbol;Acc:MGI:1924298]	0.133378	5.29583	0.258264	0.540016	35.4427	40.3408	35.8626	42.4299	43.8175	36.3787
ENSMUSG00000020027	Socs2	suppressor of cytokine signaling 2 [Source:MGI Symbol;Acc:MGI:1201787]	-0.0472597	2.65462	0.859475	0.957549	5.63328	6.19092	6.7519	5.52971	7.30291	5.09481
ENSMUSG00000020029	Nudt4	nudix (nucleoside diphosphate linked moiety X)-type motif 4 [Source:MGI Symbol;Acc:MGI:1918457]	0.0735428	5.13072	0.531415	0.776837	35.0906	33.4509	33.3168	32.4339	35.7503	38.7921
ENSMUSG00000020034	Tcp11l2	t-complex 11 (mouse) like 2 [Source:MGI Symbol;Acc:MGI:2444679]	0.104005	6.26365	0.375323	0.659104	73.35	76.7873	71.3931	66.7819	83.6438	87.4163
ENSMUSG00000020038	Cry1	cryptochrome 1 (photolyase-like) [Source:MGI Symbol;Acc:MGI:1270841]	0.0186061	5.26781	0.883145	0.966469	38.9635	38.7432	36.5267	36.4748	35.8352	43.3506
ENSMUSG00000020042	Btbd11	BTB (POZ) domain containing 11 [Source:MGI Symbol;Acc:MGI:1921257]	0.332706	5.48348	0.00207443	0.018943	42.0149	37.3452	38.8511	45.9391	50.6109	52.0207
ENSMUSG00000020048	Hsp90b1	heat shock protein 90, beta (Grp94), member 1 [Source:MGI Symbol;Acc:MGI:98817]	-0.0357272	7.64117	0.678927	0.86596	200.92	200.805	203.996	197.262	197.179	196.463
ENSMUSG00000020056	Ccdc53	coiled-coil domain containing 53 [Source:MGI Symbol;Acc:MGI:1914532]	0.0846515	5.79646	0.399385	0.678785	55.8633	50.5259	54.9007	58.1683	54.0076	58.8138
ENSMUSG00000020063	Sirt1	sirtuin 1 [Source:MGI Symbol;Acc:MGI:2135607]	0.268556	5.99071	0.0120258	0.073538	54.9245	62.009	55.3435	62.6346	74.3878	70.4335
ENSMUSG00000020064	Herc4	hect domain and RLD 4 [Source:MGI Symbol;Acc:MGI:1914595]	0.00734944	7.1912	0.944365	0.989758	144.353	142.491	149.87	150.578	157.862	130.499
ENSMUSG00000020069	Hnrnph3	heterogeneous nuclear ribonucleoprotein H3 [Source:MGI Symbol;Acc:MGI:1926462]	0.201181	5.17112	0.329524	0.615025	27.697	34.6492	37.5229	45.4074	43.9873	25.5634
ENSMUSG00000020070	Rufy2	RUN and FYVE domain-containing 2 [Source:MGI Symbol;Acc:MGI:1917682]	0.0161869	6.26125	0.907309	0.97735	69.3597	77.8857	80.9121	85.2852	84.9176	60.6908
ENSMUSG00000020074	Ccar1	cell division cycle and apoptosis regulator 1 [Source:MGI Symbol;Acc:MGI:1914750]	0.155533	7.0002	0.171588	0.424794	112.313	116.229	134.153	137.605	147.502	118.879
ENSMUSG00000020075	Ddx21	DEAD (Asp-Glu-Ala-Asp) box polypeptide 21 [Source:MGI Symbol;Acc:MGI:1860494]	0.171623	8.19918	0.139094	0.375013	281.781	275.795	271.072	289.672	280.228	363.341
ENSMUSG00000020076	Ddx50	DEAD (Asp-Glu-Ala-Asp) box polypeptide 50 [Source:MGI Symbol;Acc:MGI:2182303]	0.0619284	6.76516	0.488195	0.746651	107.032	103.149	108.584	106.979	114.554	111.013
ENSMUSG00000020077	Srgn	serglycin [Source:MGI Symbol;Acc:MGI:97756]	0.167641	7.13049	0.148826	0.391296	144.822	120.224	130.389	134.415	141.473	167.95
ENSMUSG00000020078	Vps26a	VPS26 retromer complex component A [Source:MGI Symbol;Acc:MGI:1353654]	0.020324	5.82333	0.859556	0.957549	51.7557	56.7168	59.5496	52.8513	54.9417	62.5679
ENSMUSG00000020079	Supv3l1	suppressor of var1, 3-like 1 (S. cerevisiae) [Source:MGI Symbol;Acc:MGI:2441711]	0.139831	4.84286	0.23082	0.506486	26.9928	28.8577	25.3473	31.6895	29.7211	28.2449
ENSMUSG00000020087	Tysnd1	trypsin domain containing 1 [Source:MGI Symbol;Acc:MGI:1919017]	0.135368	4.49888	0.367308	0.651571	21.4769	23.865	18.5954	24.99	19.8707	25.5634
ENSMUSG00000020088	Sar1a	secretion associated Ras related GTPase 1A [Source:MGI Symbol;Acc:MGI:98230]	0.073187	6.28785	0.496301	0.752898	79.3353	75.3894	73.164	72.0989	78.294	89.1145
ENSMUSG00000020089	Ppa1	pyrophosphatase (inorganic) 1 [Source:MGI Symbol;Acc:MGI:97831]	0.136812	4.82221	0.401144	0.680174	33.0955	21.9678	25.3473	29.5627	26.4094	32.2671
ENSMUSG00000020091	Eif4ebp2	eukaryotic translation initiation factor 4E binding protein 2 [Source:MGI Symbol;Acc:MGI:109198]	-0.217453	5.52875	0.0639686	0.236659	52.812	47.1308	48.5916	37.5382	42.204	47.7303
ENSMUSG00000020097	Sgpl1	sphingosine phosphate lyase 1 [Source:MGI Symbol;Acc:MGI:1261415]	-0.0751873	6.33817	0.458876	0.727465	81.2131	85.874	81.3549	73.9067	74.6425	87.2375
ENSMUSG00000020100	Slc29a3	solute carrier family 29 (nucleoside transporters), member 3 [Source:MGI Symbol;Acc:MGI:1918529]	0.120892	4.32661	0.501741	0.757366	16.7825	16.5757	23.687	17.6525	22.5881	21.6306
ENSMUSG00000020101	Vsir	V-set immunoregulatory receptor [Source:MGI Symbol;Acc:MGI:1921298]	0.0650228	8.62762	0.533011	0.777201	396.09	397.617	365.488	390.376	377.119	445.126
ENSMUSG00000020107	Anapc16	anaphase promoting complex subunit 16 [Source:MGI Symbol;Acc:MGI:1289325]	-0.0997576	5.85472	0.340992	0.625208	64.4306	55.6184	59.1068	58.1683	51.8846	57.1155
ENSMUSG00000020108	Ddit4	DNA-damage-inducible transcript 4 [Source:MGI Symbol;Acc:MGI:1921997]	0.252416	6.2974	0.0876188	0.287927	84.6165	68.3996	61.7633	83.9027	72.0101	99.8404
ENSMUSG00000020109	Dnajb12	DnaJ heat shock protein family (Hsp40) member B12 [Source:MGI Symbol;Acc:MGI:1931881]	-0.0062312	5.14187	0.973836	1	43.0711	32.7519	29.8855	37.9636	31.2497	36.0212
ENSMUSG00000020111	Micu1	mitochondrial calcium uptake 1 [Source:MGI Symbol;Acc:MGI:2384909]	-0.234881	5.43969	0.0439724	0.185189	43.3058	44.5347	52.4656	37.9636	38.4677	42.7249
ENSMUSG00000020114	Cand1	cullin associated and neddylation disassociated 1 [Source:MGI Symbol;Acc:MGI:1261820]	0.202963	7.32356	0.0404994	0.17512	155.267	139.995	150.977	158.128	170.26	184.933
ENSMUSG00000020115	Tbk1	TANK-binding kinase 1 [Source:MGI Symbol;Acc:MGI:1929658]	0.21281	6.53582	0.0184641	0.100919	82.6214	87.3718	87.1106	101.555	102.071	94.4775
ENSMUSG00000020116	Pno1	partner of NOB1 homolog [Source:MGI Symbol;Acc:MGI:1913499]	0.0167741	4.50569	0.933863	0.985033	24.763	23.5654	18.8168	20.5237	18.7668	28.6025
ENSMUSG00000020120	Plek	pleckstrin [Source:MGI Symbol;Acc:MGI:1860485]	0.964841	2.31302	0.0116163	0.0718474	3.87288	3.59473	1.99236	4.99801	9.51077	3.93284
ENSMUSG00000020124	Usp15	ubiquitin specific peptidase 15 [Source:MGI Symbol;Acc:MGI:101857]	0.321811	7.11387	0.000866789	0.0093884	115.13	119.125	134.374	156.64	156.333	147.839
ENSMUSG00000020128	Vps54	VPS54 GARP complex subunit [Source:MGI Symbol;Acc:MGI:2178798]	0.0444258	7.03428	0.736352	0.897234	124.754	131.607	130.168	150.791	143.171	104.846
ENSMUSG00000020130	Tbc1d15	TBC1 domain family, member 15 [Source:MGI Symbol;Acc:MGI:1913937]	0.191455	5.7914	0.0780729	0.267842	47.6481	51.3247	55.4541	59.1254	63.2636	53.9871
ENSMUSG00000020131	Pcsk4	proprotein convertase subtilisin/kexin type 4 [Source:MGI Symbol;Acc:MGI:97514]	-0.278588	1.79099	0.290921	0.574577	3.99024	3.39502	3.43129	2.76486	3.05703	3.03901
ENSMUSG00000020132	Rab21	RAB21, member RAS oncogene family [Source:MGI Symbol;Acc:MGI:894308]	-0.194867	6.03076	0.0334461	0.153836	70.0639	70.197	68.6259	58.4873	60.801	63.1042
ENSMUSG00000020133	2310011J03Rik	RIKEN cDNA 2310011J03 gene [Source:MGI Symbol;Acc:MGI:1913624]	0.106529	5.09294	0.491936	0.749008	38.4941	32.6521	26.8969	33.9227	31.3346	40.2222
ENSMUSG00000020134	Peli1	pellino 1 [Source:MGI Symbol;Acc:MGI:1914495]	0.324105	8.4969	0.00421304	0.0329426	313.938	319.232	328.629	435.996	425.437	342.783
ENSMUSG00000020137	Thap2	THAP domain containing, apoptosis associated protein 2 [Source:MGI Symbol;Acc:MGI:1914066]	-0.283222	3.70982	0.0961148	0.303333	14.5526	12.282	15.8282	10.9531	11.1242	12.8711
ENSMUSG00000020143	Dock2	dedicator of cyto-kinesis 2 [Source:MGI Symbol;Acc:MGI:2149010]	-0.0199308	10.0514	0.850216	0.953286	1042.27	1064.04	1098.57	1143.06	1049.41	968.64
ENSMUSG00000020149	Rab1a	RAB1A, member RAS oncogene family [Source:MGI Symbol;Acc:MGI:97842]	0.0840815	6.08402	0.380388	0.663229	61.614	66.3027	68.9579	70.3975	66.6603	71.7743
ENSMUSG00000020152	Actr2	ARP2 actin-related protein 2 [Source:MGI Symbol;Acc:MGI:1913963]	0.0171482	8.67497	0.872207	0.963067	417.097	385.634	415.629	380.274	398.178	454.243
ENSMUSG00000020153	Ndufs7	NADH dehydrogenase (ubiquinone) Fe-S protein 7 [Source:MGI Symbol;Acc:MGI:1922656]	-0.108017	5.004	0.401189	0.680174	34.6212	34.3496	30.3282	30.4134	27.2585	34.5017
ENSMUSG00000020156	Mum1	melanoma associated antigen (mutated) 1 [Source:MGI Symbol;Acc:MGI:1915364]	-0.0940931	6.69658	0.364653	0.64858	107.619	108.141	104.931	112.508	96.9759	91.2597
ENSMUSG00000020163	Uqcr11	ubiquinol-cytochrome c reductase, complex III subunit XI [Source:MGI Symbol;Acc:MGI:1913844]	-0.203694	4.48967	0.349684	0.635047	31.3351	22.0676	18.374	20.3111	16.3891	25.5634
ENSMUSG00000020166	Cnot2	CCR4-NOT transcription complex, subunit 2 [Source:MGI Symbol;Acc:MGI:1919318]	0.130528	7.36997	0.149591	0.392592	155.267	161.263	156.622	164.828	182.658	170.363
ENSMUSG00000020167	Tcf3	transcription factor 3 [Source:MGI Symbol;Acc:MGI:98510]	0.179525	6.34116	0.0832126	0.27825	77.927	76.6875	72.832	81.3506	80.2471	95.9076
ENSMUSG00000020170	Frs2	fibroblast growth factor receptor substrate 2 [Source:MGI Symbol;Acc:MGI:1100860]	-0.108262	5.42505	0.37867	0.661749	38.4941	44.2351	50.3625	42.8553	39.8263	40.9373
ENSMUSG00000020171	Yeats4	YEATS domain containing 4 [Source:MGI Symbol;Acc:MGI:1927224]	-0.0914148	5.51217	0.411325	0.68873	47.7655	48.5288	44.3855	41.5792	41.6096	48.8029
ENSMUSG00000020178	Adora2a	adenosine A2a receptor [Source:MGI Symbol;Acc:MGI:99402]	-0.161533	3.37866	0.387503	0.668884	12.4402	10.4846	9.51907	9.78334	8.91634	10.279
ENSMUSG00000020180	Snrpd3	small nuclear ribonucleoprotein D3 [Source:MGI Symbol;Acc:MGI:1914582]	0.0658381	5.42101	0.569021	0.800471	43.3058	40.5405	41.1755	42.4299	39.7414	48.6242
ENSMUSG00000020183	Cpm	carboxypeptidase M [Source:MGI Symbol;Acc:MGI:1917824]	-0.0388389	6.00197	0.707656	0.881434	62.4355	63.7065	68.0724	68.1643	61.3105	59.797
ENSMUSG00000020184	Mdm2	transformed mouse 3T3 cell double minute 2 [Source:MGI Symbol;Acc:MGI:96952]	0.224992	6.55118	0.0151453	0.0868804	86.0249	82.6787	90.0991	100.917	105.637	95.8182
ENSMUSG00000020189	Osbpl8	oxysterol binding protein-like 8 [Source:MGI Symbol;Acc:MGI:2443807]	0.150666	8.04927	0.118326	0.341479	241.996	265.61	244.839	281.909	293.051	260.461
ENSMUSG00000020190	Mknk2	MAP kinase-interacting serine/threonine kinase 2 [Source:MGI Symbol;Acc:MGI:894279]	0.163902	8.13876	0.163591	0.413669	275.444	268.306	253.141	287.12	260.527	345.107
ENSMUSG00000020191	4930415F15Rik	RIKEN cDNA 4930415F15 gene [Source:MGI Symbol;Acc:MGI:1921112]	-0.309225	0.915808	0.397713	0.677964	1.7604	2.39648	1.43893	1.59511	1.52852	1.43012
ENSMUSG00000020193	Zpbp	zona pellucida binding protein [Source:MGI Symbol;Acc:MGI:1855701]	0.0764062	2.97216	0.72021	0.887482	7.74576	7.48901	7.08396	8.82627	7.98225	6.79308
ENSMUSG00000020196	Cabin1	calcineurin binding protein 1 [Source:MGI Symbol;Acc:MGI:1298375]	-0.143736	7.2439	0.122579	0.348858	154.094	165.357	157.286	149.621	148.011	134.074
ENSMUSG00000020198	Ap3d1	adaptor-related protein complex 3, delta 1 subunit [Source:MGI Symbol;Acc:MGI:107734]	0.14222	7.15916	0.114349	0.334819	128.04	141.692	137.141	153.13	145.803	150.342
ENSMUSG00000020211	Sf3a2	splicing factor 3a, subunit 2 [Source:MGI Symbol;Acc:MGI:104912]	-0.018039	4.87944	0.882936	0.966469	28.5185	31.5537	28.1145	28.1803	29.7211	29.2281
ENSMUSG00000020212	Mdm1	transformed mouse 3T3 cell double minute 1 [Source:MGI Symbol;Acc:MGI:96951]	0.143002	3.08875	0.471982	0.736701	7.39368	7.0896	9.18701	9.46431	8.74651	7.95506
ENSMUSG00000020219	Timm13	translocase of inner mitochondrial membrane 13 [Source:MGI Symbol;Acc:MGI:1353432]	0.121398	4.48883	0.59507	0.817608	24.2935	20.9692	18.7061	23.3949	15.3701	30.837
ENSMUSG00000020220	Vps13d	vacuolar protein sorting 13D [Source:MGI Symbol;Acc:MGI:2448530]	-0.0332001	8.52273	0.755506	0.90623	345.156	371.455	398.805	383.145	376.864	330.18
ENSMUSG00000020224	Llph	LLP homolog, long-term synaptic facilitation (Aplysia) [Source:MGI Symbol;Acc:MGI:1913475]	0.435552	4.04331	0.00824902	0.0558487	15.4915	12.8811	13.0611	17.6525	16.6438	21.6306
ENSMUSG00000020225	Tmbim4	transmembrane BAX inhibitor motif containing 4 [Source:MGI Symbol;Acc:MGI:1915462]	0.0760019	3.84672	0.683944	0.869601	13.027	17.2747	10.958	14.2496	14.436	14.9269
ENSMUSG00000020227	Irak3	interleukin-1 receptor-associated kinase 3 [Source:MGI Symbol;Acc:MGI:1921164]	-0.548317	2.42649	0.0674906	0.244619	4.92912	5.69165	7.96946	3.19022	3.56654	5.89926
ENSMUSG00000020228	Helb	helicase (DNA) B [Source:MGI Symbol;Acc:MGI:2152895]	0.246361	6.17699	0.0084555	0.0568696	63.7265	67.2014	66.8549	82.9457	76.9353	74.9921
ENSMUSG00000020230	Prmt2	protein arginine N-methyltransferase 2 [Source:MGI Symbol;Acc:MGI:1316652]	-0.457929	2.97607	0.0195032	0.104513	8.33256	9.88549	8.52289	5.84873	6.62357	6.97185
ENSMUSG00000020231	Dip2a	disco interacting protein 2 homolog A [Source:MGI Symbol;Acc:MGI:2385920]	-0.449667	3.20483	0.0108792	0.0688035	10.2103	10.4846	10.7366	7.97555	7.55766	7.50814
ENSMUSG00000020232	Hmg20b	high mobility group 20B [Source:MGI Symbol;Acc:MGI:1341190]	0.23965	4.22615	0.153184	0.398187	17.2519	19.5713	13.9466	23.1823	18.5969	18.4128
ENSMUSG00000020235	Fzr1	fizzy/cell division cycle 20 related 1 (Drosophila) [Source:MGI Symbol;Acc:MGI:1926790]	-0.0236979	4.78617	0.845846	0.950169	30.0442	25.2629	27.6717	27.9676	26.5792	26.9936
ENSMUSG00000020238	Ncln	nicalin [Source:MGI Symbol;Acc:MGI:1926081]	0.0681849	6.54004	0.570078	0.80089	86.0249	100.652	85.1182	107.298	95.9568	82.0533
ENSMUSG00000020246	Hcfc2	host cell factor C2 [Source:MGI Symbol;Acc:MGI:1915183]	-0.0302947	5.47173	0.829913	0.944245	40.4892	45.1338	48.2595	47.2152	47.7237	36.2894
ENSMUSG00000020248	Nfyb	nuclear transcription factor-Y beta [Source:MGI Symbol;Acc:MGI:97317]	0.0814859	5.83196	0.418989	0.695473	56.5675	53.0222	55.8969	58.062	54.6869	62.2997
ENSMUSG00000020250	Txnrd1	thioredoxin reductase 1 [Source:MGI Symbol;Acc:MGI:1354175]	-0.0273902	5.96892	0.82008	0.938094	63.3744	58.5141	67.2976	56.2542	57.3194	71.8637
ENSMUSG00000020251	Glt8d2	glycosyltransferase 8 domain containing 2 [Source:MGI Symbol;Acc:MGI:1922032]	0.101885	1.40434	0.796709	0.926648	2.58192	2.89575	1.54962	2.12681	2.54753	2.86025
ENSMUSG00000020253	Ppm1m	protein phosphatase 1M [Source:MGI Symbol;Acc:MGI:1915155]	0.0694721	5.68424	0.471964	0.736701	48.0002	50.7256	51.1374	52.9576	52.9886	51.395
ENSMUSG00000020255	D10Wsu102e	DNA segment, Chr 10, Wayne State University 102, expressed [Source:MGI Symbol;Acc:MGI:106381]	0.375229	6.38131	0.000767708	0.00853752	72.1764	69.498	75.3778	83.6901	90.607	106.991
ENSMUSG00000020257	Wdr82	WD repeat domain containing 82 [Source:MGI Symbol;Acc:MGI:1924555]	0.179819	7.88099	0.0574844	0.220138	222.514	218.08	221.927	241.606	237.769	271.008
ENSMUSG00000020258	Glyctk	glycerate kinase [Source:MGI Symbol;Acc:MGI:2444085]	0.317936	4.28225	0.043444	0.183514	15.0221	19.9707	16.1603	23.714	21.5691	18.7704
ENSMUSG00000020260	Pofut2	protein O-fucosyltransferase 2 [Source:MGI Symbol;Acc:MGI:1916863]	0.224767	4.79555	0.0819956	0.275906	29.2226	22.9663	24.1297	28.3929	30.1457	30.3901
ENSMUSG00000020261	Slc36a1	solute carrier family 36 (proton/amino acid symporter), member 1 [Source:MGI Symbol;Acc:MGI:2445299]	-0.0213877	4.70835	0.904703	0.975953	24.5282	28.6579	25.1259	29.8817	25.0507	22.5244
ENSMUSG00000020263	Appl2	adaptor protein, phosphotyrosine interaction, PH domain and leucine zipper containing 2 [Source:MGI Symbol;Acc:MGI:2384914]	-0.289146	5.38153	0.0700863	0.251123	42.6017	51.4245	42.9465	41.7919	42.0342	28.4237
ENSMUSG00000020265	Sumo3	small ubiquitin-like modifier 3 [Source:MGI Symbol;Acc:MGI:1336201]	0.0544779	5.93097	0.645493	0.846335	63.4917	62.1089	53.3511	59.019	57.1495	69.6291
ENSMUSG00000020267	Hint1	histidine triad nucleotide binding protein 1 [Source:MGI Symbol;Acc:MGI:1321133]	-0.341139	5.93826	0.0223807	0.115048	76.9881	66.4026	61.874	46.6835	48.2332	66.9476
ENSMUSG00000020268	Lyrm7	LYR motif containing 7 [Source:MGI Symbol;Acc:MGI:1922780]	0.645495	2.81825	0.00252182	0.0221429	5.63328	5.7915	4.42748	8.61359	9.00126	7.24
ENSMUSG00000020271	Fbxw11	F-box and WD-40 domain protein 11 [Source:MGI Symbol;Acc:MGI:2144023]	0.0469846	5.7587	0.643123	0.845157	49.2912	52.8225	57.0038	54.7654	54.1774	55.5066
ENSMUSG00000020272	Stk10	serine/threonine kinase 10 [Source:MGI Symbol;Acc:MGI:1099439]	-0.0351557	9.08818	0.730905	0.893839	541.264	561.376	549.45	525.004	499.655	587.691
ENSMUSG00000020273	Papolg	poly(A) polymerase gamma [Source:MGI Symbol;Acc:MGI:2442119]	-0.0540882	6.36941	0.59723	0.818515	78.2791	86.0737	87.664	83.7964	85.2572	73.8301
ENSMUSG00000020275	Rel	reticuloendotheliosis oncogene [Source:MGI Symbol;Acc:MGI:97897]	0.073231	6.01324	0.5375	0.779798	57.389	60.1118	70.7289	60.8268	72.9442	64.0874
ENSMUSG00000020277	Pfkl	phosphofructokinase, liver, B-type [Source:MGI Symbol;Acc:MGI:97547]	-0.0214026	5.73905	0.848891	0.952427	53.9856	55.1191	51.6908	52.4259	48.1483	57.92
ENSMUSG00000020280	Pus10	pseudouridylate synthase 10 [Source:MGI Symbol;Acc:MGI:1921717]	0.290956	5.07524	0.00596027	0.0440143	30.3962	30.8547	29	37.6446	37.2788	35.5743
ENSMUSG00000020283	Pex13	peroxisomal biogenesis factor 13 [Source:MGI Symbol;Acc:MGI:1919379]	0.0828581	4.39357	0.549499	0.787925	20.4206	21.6682	18.4847	20.9491	23.0976	20.1111
ENSMUSG00000020284	1810043G02Rik	RIKEN cDNA 1810043G02 gene [Source:MGI Symbol;Acc:MGI:1915134]	-0.169932	2.41915	0.499559	0.755594	5.63328	6.09106	4.64885	5.21069	4.8403	4.55852
ENSMUSG00000020287	Mpg	N-methylpurine-DNA glycosylase [Source:MGI Symbol;Acc:MGI:97073]	0.507443	4.76493	5.25095e-05	0.000946688	23.2373	23.7651	19.5916	33.391	31.7592	29.675
ENSMUSG00000020288	Ahsa2	AHA1, activator of heat shock protein ATPase 2 [Source:MGI Symbol;Acc:MGI:1916133]	0.028043	4.8479	0.83481	0.946614	25.9366	29.1572	29.7748	31.9022	29.7211	25.1165
ENSMUSG00000020289	Nprl3	nitrogen permease regulator-like 3 [Source:MGI Symbol;Acc:MGI:109258]	-0.0448922	4.98323	0.736555	0.897246	29.5747	34.8489	31.2137	34.1353	29.1267	29.7644
ENSMUSG00000020290	Xpo1	exportin 1 [Source:MGI Symbol;Acc:MGI:2144013]	0.0247299	7.95068	0.8014	0.929354	224.275	252.929	257.9	253.303	258.064	236.596
ENSMUSG00000020297	Nsg2	neuron specific gene family member 2 [Source:MGI Symbol;Acc:MGI:1202070]	0.234891	8.34174	0.048089	0.196121	333.772	278.392	281.477	338.482	318.271	394.714
ENSMUSG00000020300	Cpeb4	cytoplasmic polyadenylation element binding protein 4 [Source:MGI Symbol;Acc:MGI:1914829]	0.219737	5.91515	0.0714183	0.254041	49.6433	56.2175	60.6564	64.7614	72.3498	56.8474
ENSMUSG00000020305	Asb3	ankyrin repeat and SOCS box-containing 3 [Source:MGI Symbol;Acc:MGI:1929749]	-0.0757645	4.86915	0.521255	0.769854	28.7532	28.2585	32.4313	27.3295	27.4284	30.0326
ENSMUSG00000020307	Cdc34	cell division cycle 34 [Source:MGI Symbol;Acc:MGI:102657]	0.160003	5.31992	0.290128	0.573748	42.9537	35.2483	34.4236	36.4748	38.6375	50.5012
ENSMUSG00000020308	Tpgs1	tubulin polyglutamylase complex subunit 1 [Source:MGI Symbol;Acc:MGI:106618]	-0.252474	3.41364	0.196529	0.461898	13.2617	11.2834	9.74045	11.0594	8.40684	9.38518
ENSMUSG00000020309	Chac2	ChaC, cation transport regulator 2 [Source:MGI Symbol;Acc:MGI:1915294]	-0.701223	1.48601	0.0140612	0.0823865	3.5208	2.69604	3.65267	2.02047	1.9531	2.0558
ENSMUSG00000020311	Erlec1	endoplasmic reticulum lectin 1 [Source:MGI Symbol;Acc:MGI:1914003]	0.0777169	4.59619	0.572143	0.802486	22.0637	22.3672	25.5687	23.0759	27.5133	23.1501
ENSMUSG00000020315	Sptbn1	spectrin beta, non-erythrocytic 1 [Source:MGI Symbol;Acc:MGI:98388]	-0.00074536	9.84461	0.994284	1	892.523	889.794	976.148	867.42	919.402	970.07
ENSMUSG00000020321	Mdh1	malate dehydrogenase 1, NAD (soluble) [Source:MGI Symbol;Acc:MGI:97051]	-0.0359234	6.56647	0.803384	0.929886	104.685	90.3674	92.3129	79.5428	83.9835	116.555
ENSMUSG00000020326	Ccng1	cyclin G1 [Source:MGI Symbol;Acc:MGI:102890]	0.143968	7.59025	0.178077	0.43444	198.338	184.529	165.809	195.667	189.366	221.133
ENSMUSG00000020328	Nudcd2	NudC domain containing 2 [Source:MGI Symbol;Acc:MGI:1277103]	0.156977	4.52218	0.264149	0.546294	24.2935	21.2688	19.0381	23.6076	22.0786	26.2785
ENSMUSG00000020329	Polrmt	polymerase (RNA) mitochondrial (DNA directed) [Source:MGI Symbol;Acc:MGI:1915843]	-0.195172	5.27012	0.111855	0.329867	38.9635	45.4333	38.519	39.7714	34.5614	33.3397
ENSMUSG00000020340	Cyfip2	cytoplasmic FMR1 interacting protein 2 [Source:MGI Symbol;Acc:MGI:1924134]	-0.0883593	8.3442	0.353156	0.638135	335.532	317.035	351.763	301.795	328.376	314.269
ENSMUSG00000020346	Mgat1	mannoside acetylglucosaminyltransferase 1 [Source:MGI Symbol;Acc:MGI:96973]	0.167441	5.93564	0.0929349	0.297418	59.0321	56.0178	57.3358	60.5078	63.3485	69.5397
ENSMUSG00000020349	Ppp2ca	protein phosphatase 2 (formerly 2A), catalytic subunit, alpha isoform [Source:MGI Symbol;Acc:MGI:1321159]	-0.0300592	7.92269	0.759155	0.908299	257.84	235.355	241.851	224.91	234.627	260.104
ENSMUSG00000020358	Hnrnpab	heterogeneous nuclear ribonucleoprotein A/B [Source:MGI Symbol;Acc:MGI:1330294]	0.236053	8.0897	0.0237288	0.119839	257.136	250.233	242.515	268.085	286.512	328.392
ENSMUSG00000020359	Phykpl	5-phosphohydroxy-L-lysine phospholyase [Source:MGI Symbol;Acc:MGI:1920197]	0.0817691	4.25505	0.667052	0.859507	19.247	17.0749	18.8168	24.5647	19.616	14.3012
ENSMUSG00000020361	Hspa4	heat shock protein 4 [Source:MGI Symbol;Acc:MGI:1342292]	0.0212297	7.71723	0.823456	0.940422	207.023	202.004	217.057	208.853	200.151	226.317
ENSMUSG00000020362	Cnot6	CCR4-NOT transcription complex, subunit 6 [Source:MGI Symbol;Acc:MGI:2144529]	0.0760086	7.3786	0.520633	0.769248	156.323	140.294	188.943	169.72	177.223	164.732
ENSMUSG00000020366	Mapk9	mitogen-activated protein kinase 9 [Source:MGI Symbol;Acc:MGI:1346862]	0.0692633	6.3983	0.475001	0.737723	74.8757	86.8725	84.4541	86.9866	88.569	82.9471
ENSMUSG00000020368	Canx	calnexin [Source:MGI Symbol;Acc:MGI:88261]	-0.195057	8.0603	0.0657918	0.240551	295.512	272.7	286.236	227.782	238.788	279.589
ENSMUSG00000020372	Rack1	receptor for activated C kinase 1 [Source:MGI Symbol;Acc:MGI:101849]	-0.741367	10.5661	9.02284e-06	0.000210696	2173.51	1818.23	1700.04	1000.77	960.418	1443.35
ENSMUSG00000020375	Rufy1	RUN and FYVE domain containing 1 [Source:MGI Symbol;Acc:MGI:2429762]	-0.243869	4.61832	0.0409239	0.176181	26.5234	25.9619	26.8969	24.033	21.3992	21.72
ENSMUSG00000020376	Rnf130	ring finger protein 130 [Source:MGI Symbol;Acc:MGI:1891717]	-0.0419314	4.64674	0.744713	0.901891	26.0539	23.5654	26.1221	21.2681	24.9658	27.083
ENSMUSG00000020380	Rad50	RAD50 double strand break repair protein [Source:MGI Symbol;Acc:MGI:109292]	0.134775	6.38651	0.152158	0.396161	79.4527	77.1867	82.019	87.412	92.5601	81.9639
ENSMUSG00000020381	3010026O09Rik	RIKEN cDNA 3010026O09 gene [Source:MGI Symbol;Acc:MGI:1915317]	-0.0720276	1.94165	0.840738	0.949253	3.99024	3.69458	3.54198	3.4029	2.80228	4.46913
ENSMUSG00000020385	Clk4	CDC like kinase 4 [Source:MGI Symbol;Acc:MGI:1098551]	0.310256	7.17695	0.0331659	0.153111	123.228	133.904	129.725	185.883	172.722	121.292
ENSMUSG00000020386	Sar1b	secretion associated Ras related GTPase 1B [Source:MGI Symbol;Acc:MGI:1913647]	-0.0916854	4.96877	0.532013	0.776837	36.2642	30.8547	29.332	26.9042	27.768	35.6637
ENSMUSG00000020387	Jade2	jade family PHD finger 2 [Source:MGI Symbol;Acc:MGI:1924151]	-0.0024838	7.06058	0.978245	1	138.367	132.406	129.504	130.161	134.679	134.61
ENSMUSG00000020388	Pdlim4	PDZ and LIM domain 4 [Source:MGI Symbol;Acc:MGI:1353470]	-0.500245	5.45262	0.00101284	0.0105984	59.5015	48.7285	45.4923	41.7919	29.3815	37.6301
ENSMUSG00000020389	Cdkl3	cyclin-dependent kinase-like 3 [Source:MGI Symbol;Acc:MGI:2388268]	0.0786822	2.91466	0.686437	0.871117	6.33744	7.48901	7.52671	8.40091	7.38783	6.88247
ENSMUSG00000020390	Ube2b	ubiquitin-conjugating enzyme E2B [Source:MGI Symbol;Acc:MGI:102944]	0.0386227	6.31572	0.701489	0.877936	83.2082	75.6889	76.374	77.735	86.531	77.1372
ENSMUSG00000020392	Cdkn2aipnl	CDKN2A interacting protein N-terminal like [Source:MGI Symbol;Acc:MGI:1261797]	-0.276468	6.28992	0.0187433	0.101949	86.4943	86.9724	83.2366	65.8248	62.9239	83.1259
ENSMUSG00000020393	Kremen1	kringle containing transmembrane protein 1 [Source:MGI Symbol;Acc:MGI:1933988]	-0.0648292	6.23324	0.494003	0.750497	77.5749	75.3894	77.2595	72.2053	69.2927	78.5674
ENSMUSG00000020395	Itk	IL2 inducible T cell kinase [Source:MGI Symbol;Acc:MGI:96621]	-0.338975	9.21987	0.000298009	0.00395946	643.954	668.419	685.263	534.681	517.912	526.821
ENSMUSG00000020396	Nefh	neurofilament, heavy polypeptide [Source:MGI Symbol;Acc:MGI:97309]	0.297672	3.08102	0.160886	0.410325	7.86312	8.48755	5.75572	9.35797	7.98225	9.92148
ENSMUSG00000020397	Med7	mediator complex subunit 7 [Source:MGI Symbol;Acc:MGI:1913463]	-0.1464	3.53915	0.422676	0.698768	10.093	13.5801	12.2862	11.3784	10.6996	10.5472
ENSMUSG00000020400	Tnip1	TNFAIP3 interacting protein 1 [Source:MGI Symbol;Acc:MGI:1926194]	-0.120983	6.84687	0.174206	0.428627	114.191	125.216	119.763	109.318	112.006	109.047
ENSMUSG00000020402	Vdac1	voltage-dependent anion channel 1 [Source:MGI Symbol;Acc:MGI:106919]	-0.149969	5.52556	0.267519	0.550453	55.8633	42.3379	46.8206	41.1538	39.8263	49.518
ENSMUSG00000020409	Slu7	SLU7 splicing factor homolog (S. cerevisiae) [Source:MGI Symbol;Acc:MGI:2385598]	0.357449	6.69695	0.000630379	0.00728536	99.9907	91.0664	81.1335	119.846	109.204	119.683
ENSMUSG00000020412	Ascc2	activating signal cointegrator 1 complex subunit 2 [Source:MGI Symbol;Acc:MGI:1922702]	0.0604927	5.78753	0.550851	0.78938	53.6335	53.0222	55.0114	52.1069	58.2534	58.0094
ENSMUSG00000020413	Hus1	HUS1 checkpoint clamp component [Source:MGI Symbol;Acc:MGI:1277962]	-0.0528873	4.13539	0.712096	0.883276	18.4255	16.376	18.374	17.4399	17.493	16.2676
ENSMUSG00000020415	Pttg1	pituitary tumor-transforming gene 1 [Source:MGI Symbol;Acc:MGI:1353578]	0.0199974	4.30209	0.901913	0.974994	21.7116	18.2732	18.2633	20.9491	17.8327	20.2899
ENSMUSG00000020420	Zfp607a	zinc finger protein 607A [Source:MGI Symbol;Acc:MGI:3584526]	-0.126187	5.53295	0.263643	0.545649	45.4183	49.1279	49.8091	46.8962	46.2801	39.239
ENSMUSG00000020423	Btg2	B cell translocation gene 2, anti-proliferative [Source:MGI Symbol;Acc:MGI:108384]	0.111949	7.74289	0.350347	0.635616	224.392	200.705	192.042	205.663	202.783	258.316
ENSMUSG00000020424	Gatsl3	GATS protein-like 3 [Source:MGI Symbol;Acc:MGI:1919212]	0.474832	3.77267	0.00619864	0.0451219	10.9145	10.9839	11.7328	14.4623	13.8416	18.4128
ENSMUSG00000020430	Pes1	pescadillo ribosomal biogenesis factor 1 [Source:MGI Symbol;Acc:MGI:1890613]	0.0223587	6.25041	0.866883	0.960883	81.7999	73.9914	70.2862	70.2911	68.2737	90.9022
ENSMUSG00000020432	Tcn2	transcobalamin 2 [Source:MGI Symbol;Acc:MGI:98534]	0.0575393	3.51743	0.779699	0.919914	11.3839	9.78564	11.9542	10.6341	11.4639	12.2454
ENSMUSG00000020437	Myo1g	myosin IG [Source:MGI Symbol;Acc:MGI:1927091]	0.167916	7.91168	0.0772748	0.26628	227.678	238.65	213.294	269.254	248.808	245.713
ENSMUSG00000020440	Arf5	ADP-ribosylation factor 5 [Source:MGI Symbol;Acc:MGI:99434]	-0.00157755	6.63353	0.993954	1	103.277	104.247	89.8778	94.5368	82.9645	119.594
ENSMUSG00000020441	2310033P09Rik	RIKEN cDNA 2310033P09 gene [Source:MGI Symbol;Acc:MGI:1915112]	0.341247	4.50144	0.0121265	0.0739443	20.6554	20.8694	17.7099	25.0964	22.673	27.3511
ENSMUSG00000020444	Guk1	guanylate kinase 1 [Source:MGI Symbol;Acc:MGI:95871]	-0.175994	4.29455	0.288014	0.571359	24.4109	19.5713	18.042	18.5033	15.7097	20.6474
ENSMUSG00000020448	Rnf185	ring finger protein 185 [Source:MGI Symbol;Acc:MGI:1922078]	-0.129069	4.47177	0.316248	0.600568	24.2935	23.3657	21.3626	19.2477	21.9936	21.72
ENSMUSG00000020451	Limk2	LIM motif-containing protein kinase 2 [Source:MGI Symbol;Acc:MGI:1197517]	-0.264289	6.52707	0.00867758	0.0578437	92.597	106.444	102.275	89.7515	83.3041	78.1205
ENSMUSG00000020453	Patz1	POZ (BTB) and AT hook containing zinc finger 1 [Source:MGI Symbol;Acc:MGI:1891832]	0.0196696	6.45745	0.833598	0.94631	83.6777	90.9665	86.4465	94.5368	82.7946	87.6844
ENSMUSG00000020454	Eif4enif1	eukaryotic translation initiation factor 4E nuclear import factor 1 [Source:MGI Symbol;Acc:MGI:1921453]	0.176412	6.15838	0.100247	0.3113	62.5529	63.9062	74.0495	79.9681	77.275	69.4503
ENSMUSG00000020455	Trim11	tripartite motif-containing 11 [Source:MGI Symbol;Acc:MGI:2137355]	-0.0537969	6.28081	0.613072	0.828461	74.993	82.8784	79.0305	82.9457	76.9353	68.6459
ENSMUSG00000020456	Ogdh	oxoglutarate (alpha-ketoglutarate) dehydrogenase (lipoamide) [Source:MGI Symbol;Acc:MGI:1098267]	0.0334793	7.56577	0.727044	0.891697	172.754	186.926	201.45	187.159	191.149	196.016
ENSMUSG00000020457	Drg1	developmentally regulated GTP binding protein 1 [Source:MGI Symbol;Acc:MGI:1343297]	-0.0799271	6.03397	0.429603	0.704012	68.0688	63.1074	70.3969	58.8064	63.2636	68.3777
ENSMUSG00000020458	Rtn4	reticulon 4 [Source:MGI Symbol;Acc:MGI:1915835]	0.0572833	6.31608	0.564241	0.797388	73.35	84.3762	75.8205	76.3526	83.5589	83.1259
ENSMUSG00000020459	Mtif2	mitochondrial translational initiation factor 2 [Source:MGI Symbol;Acc:MGI:1924034]	-0.210929	5.16146	0.0570279	0.218838	36.9684	38.3437	39.4045	29.8817	34.9011	34.1442
ENSMUSG00000020460	Rps27a	ribosomal protein S27A [Source:MGI Symbol;Acc:MGI:1925544]	-0.665642	9.13109	6.311e-05	0.00109899	794.292	655.338	613.759	371.767	375.845	553.011
ENSMUSG00000020462	Cfap36	cilia and flagella associated protein 36 [Source:MGI Symbol;Acc:MGI:1913994]	-0.266056	3.67323	0.113167	0.33242	12.9096	12.981	15.3855	11.2721	10.5298	12.5136
ENSMUSG00000020463	Smek2	SMEK homolog 2, suppressor of mek1 (Dictyostelium) [Source:MGI Symbol;Acc:MGI:2144474]	0.022534	8.05171	0.803104	0.929753	268.754	258.521	261.996	258.514	273.519	269.489
ENSMUSG00000020464	Pnpt1	polyribonucleotide nucleotidyltransferase 1 [Source:MGI Symbol;Acc:MGI:1918951]	0.0333663	5.91926	0.754314	0.905743	55.2765	63.1074	60.3244	64.5487	63.6033	54.9703
ENSMUSG00000020471	Pold2	polymerase (DNA directed), delta 2, regulatory subunit [Source:MGI Symbol;Acc:MGI:1097163]	0.164582	4.88412	0.232921	0.509741	28.4011	29.7563	24.6832	29.4563	27.853	35.5743
ENSMUSG00000020472	Zkscan17	zinc finger with KRAB and SCAN domains 17 [Source:MGI Symbol;Acc:MGI:2679270]	0.104164	4.98114	0.373188	0.657442	32.0393	28.7578	29.9962	30.5198	32.1838	34.6805
ENSMUSG00000020474	Polm	polymerase (DNA directed), mu [Source:MGI Symbol;Acc:MGI:1860191]	0.349371	4.25022	0.0535497	0.209921	16.6651	15.8767	17.0458	25.8408	21.4841	15.9995
ENSMUSG00000020476	Dbnl	drebrin-like [Source:MGI Symbol;Acc:MGI:700006]	0.0308645	7.1705	0.757637	0.907415	148.812	146.485	131.607	151.004	133.151	152.129
ENSMUSG00000020477	Mrps24	mitochondrial ribosomal protein S24 [Source:MGI Symbol;Acc:MGI:1928142]	-0.0492389	4.60339	0.792672	0.924441	29.9268	22.9663	20.8091	22.6505	19.4461	29.0494
ENSMUSG00000020482	Ccdc117	coiled-coil domain containing 117 [Source:MGI Symbol;Acc:MGI:2144383]	0.0533223	5.34905	0.638442	0.843422	38.2593	38.4436	42.7251	38.708	40.9303	44.155
ENSMUSG00000020483	Dynll2	dynein light chain LC8-type 2 [Source:MGI Symbol;Acc:MGI:1915347]	0.0694649	3.64868	0.739495	0.899002	12.6749	9.58593	13.9466	11.4848	12.1432	14.2118
ENSMUSG00000020484	Xbp1	X-box binding protein 1 [Source:MGI Symbol;Acc:MGI:98970]	0.309247	5.62684	0.00533421	0.0401298	38.6114	47.3306	45.603	54.9781	51.7997	56.4899
ENSMUSG00000020485	Supt4a	suppressor of Ty 4A [Source:MGI Symbol;Acc:MGI:107416]	-0.242004	5.81225	0.0910801	0.294307	73.9368	53.0222	55.4541	49.9801	46.6197	57.4731
ENSMUSG00000020491	2810021J22Rik	RIKEN cDNA 2810021J22 gene [Source:MGI Symbol;Acc:MGI:1917194]	-0.10538	4.3547	0.470577	0.73553	18.5429	23.5654	20.8091	19.5667	21.0596	17.9659
ENSMUSG00000020492	Ska2	spindle and kinetochore associated complex subunit 2 [Source:MGI Symbol;Acc:MGI:1913390]	-0.195433	3.67192	0.246731	0.525805	13.7311	13.3804	13.1717	10.8467	13.5868	10.6365
ENSMUSG00000020495	Smg8	smg-8 homolog, nonsense mediated mRNA decay factor (C. elegans) [Source:MGI Symbol;Acc:MGI:1921383]	0.0827505	4.46662	0.575249	0.804232	23.1199	18.6726	22.1374	21.2681	21.4841	24.759
ENSMUSG00000020496	Rnf187	ring finger protein 187 [Source:MGI Symbol;Acc:MGI:1914224]	0.0641487	6.74698	0.601533	0.82121	111.609	109.839	92.977	107.298	95.8719	125.583
ENSMUSG00000020513	Tubd1	tubulin, delta 1 [Source:MGI Symbol;Acc:MGI:1891826]	-0.60921	3.10245	0.00184156	0.0172907	10.445	8.68725	11.6221	6.59312	6.7934	6.7037
ENSMUSG00000020514	Mrpl22	mitochondrial ribosomal protein L22 [Source:MGI Symbol;Acc:MGI:1333794]	0.0090386	3.85586	0.970596	0.99968	16.4304	14.5786	11.7328	14.8877	11.9734	16.1783
ENSMUSG00000020515	Cnot8	CCR4-NOT transcription complex, subunit 8 [Source:MGI Symbol;Acc:MGI:1916375]	0.0905668	5.92649	0.378008	0.661478	61.1445	58.2146	56.7824	60.5078	58.763	68.199
ENSMUSG00000020516	Rps6kb1	ribosomal protein S6 kinase, polypeptide 1 [Source:MGI Symbol;Acc:MGI:1270849]	0.0732067	6.78856	0.505764	0.759559	104.568	111.037	106.924	124.631	118.035	96.8908
ENSMUSG00000020519	Sap30l	SAP30-like [Source:MGI Symbol;Acc:MGI:1354709]	0.00876739	4.32362	0.985963	1	20.1859	18.5727	20.5878	17.6525	19.7009	22.1669
ENSMUSG00000020520	Galnt10	UDP-N-acetyl-alpha-D-galactosamine:polypeptide N-acetylgalactosaminyltransferase 10 [Source:MGI Symbol;Acc:MGI:1890480]	-0.265599	7.68	0.00682519	0.0485808	232.373	227.267	211.633	178.971	176.544	202.809
ENSMUSG00000020521	Rnft1	ring finger protein, transmembrane 1 [Source:MGI Symbol;Acc:MGI:1924142]	-0.00310741	5.22193	0.990533	1	37.4378	38.0442	35.9732	38.708	38.8922	33.6973
ENSMUSG00000020522	Mfap3	microfibrillar-associated protein 3 [Source:MGI Symbol;Acc:MGI:1924068]	-0.0191441	5.6856	0.846576	0.950494	54.1029	51.3247	49.477	48.9167	52.6489	51.1269
ENSMUSG00000020523	Fam114a2	family with sequence similarity 114, member A2 [Source:MGI Symbol;Acc:MGI:1917629]	0.165412	6.15649	0.110133	0.32772	59.2668	72.9929	68.6259	76.5652	74.3878	74.6345
ENSMUSG00000020525	Ppm1d	protein phosphatase 1D magnesium-dependent, delta isoform [Source:MGI Symbol;Acc:MGI:1858214]	-0.0118815	4.95453	0.926755	0.983656	29.8094	31.8533	31.103	29.669	29.5513	32.8034
ENSMUSG00000020526	Znhit3	zinc finger, HIT type 3 [Source:MGI Symbol;Acc:MGI:3051596]	0.0184322	3.12519	0.958742	0.995521	10.3277	8.38769	6.7519	8.82627	7.21799	9.74271
ENSMUSG00000020527	Myo19	myosin XIX [Source:MGI Symbol;Acc:MGI:1913446]	-0.0896232	3.31025	0.661047	0.855598	9.03672	10.0852	10.958	10.7404	9.85044	7.77629
ENSMUSG00000020528	Prpsap2	phosphoribosyl pyrophosphate synthetase-associated protein 2 [Source:MGI Symbol;Acc:MGI:2384838]	-0.405851	4.85098	0.000483511	0.00583329	31.6872	33.6506	32.874	24.2457	23.0127	26.9042
ENSMUSG00000020530	Ggnbp2	gametogenetin binding protein 2 [Source:MGI Symbol;Acc:MGI:2387356]	0.054805	7.32305	0.633449	0.840409	149.869	153.375	167.359	182.055	167.712	139.258
ENSMUSG00000020532	Acaca	acetyl-Coenzyme A carboxylase alpha [Source:MGI Symbol;Acc:MGI:108451]	-0.237284	5.49528	0.0564315	0.21744	52.2252	41.7388	52.1335	44.5567	41.4398	37.8983
ENSMUSG00000020534	Shmt1	serine hydroxymethyltransferase 1 (soluble) [Source:MGI Symbol;Acc:MGI:98299]	0.261546	3.38365	0.169331	0.421901	9.62352	9.98535	8.19083	9.35797	11.4639	12.4242
ENSMUSG00000020536	Llgl1	lethal giant larvae homolog 1 (Drosophila) [Source:MGI Symbol;Acc:MGI:102682]	0.165912	5.64125	0.125103	0.352449	51.0516	46.7314	42.7251	53.702	49.6768	54.2553
ENSMUSG00000020537	Drg2	developmentally regulated GTP binding protein 2 [Source:MGI Symbol;Acc:MGI:1342307]	0.157022	5.22341	0.161185	0.410578	35.9121	35.8474	33.5381	40.9411	35.4106	41.2054
ENSMUSG00000020538	Srebf1	sterol regulatory element binding transcription factor 1 [Source:MGI Symbol;Acc:MGI:107606]	0.183208	6.85925	0.0837988	0.279736	117.125	110.039	98.4007	124.419	112.431	132.823
ENSMUSG00000020544	Cox11	cytochrome c oxidase assembly protein 11 [Source:MGI Symbol;Acc:MGI:1917052]	0.375312	3.25585	0.0841035	0.280342	7.51104	8.28784	8.52289	13.3989	10.0203	8.31259
ENSMUSG00000020546	Stxbp4	syntaxin binding protein 4 [Source:MGI Symbol;Acc:MGI:1342296]	-0.150437	2.16509	0.645235	0.846335	3.40344	4.39355	5.75572	4.89167	3.56654	3.84346
ENSMUSG00000020547	Bzw2	basic leucine zipper and W2 domains 2 [Source:MGI Symbol;Acc:MGI:1914162]	0.0592278	7.10363	0.579322	0.807714	134.612	134.303	134.595	133.351	127.291	159.727
ENSMUSG00000020549	Elac2	elaC ribonuclease Z 2 [Source:MGI Symbol;Acc:MGI:1890496]	0.116386	5.57266	0.244494	0.523877	46.8266	44.1352	45.4923	47.3216	50.3561	50.0543
ENSMUSG00000020553	Pctp	phosphatidylcholine transfer protein [Source:MGI Symbol;Acc:MGI:107375]	-0.315773	2.45817	0.226561	0.500734	7.86312	5.29223	4.64885	4.57265	5.26489	4.37975
ENSMUSG00000020561	Twistnb	twist basic helix-loop-helix transcription factor 1 neighbor [Source:MGI Symbol;Acc:MGI:106292]	-0.061193	5.72194	0.547952	0.786831	56.8022	52.7226	51.6908	48.4913	50.9505	54.881
ENSMUSG00000020564	Atxn7l1	ataxin 7-like 1 [Source:MGI Symbol;Acc:MGI:3584458]	0.00250319	6.60584	0.988293	1	89.7804	91.5656	110.023	108.893	108.61	74.4558
ENSMUSG00000020570	Sypl	synaptophysin-like protein [Source:MGI Symbol;Acc:MGI:108081]	0.285602	4.76955	0.0570098	0.218838	24.5282	21.1689	27.4504	27.6486	34.5614	26.7254
ENSMUSG00000020571	Pdia6	protein disulfide isomerase associated 6 [Source:MGI Symbol;Acc:MGI:1919103]	-0.0108707	6.04677	0.917327	0.979972	68.5382	65.8034	64.1984	59.8698	63.858	73.115
ENSMUSG00000020572	Nampt	nicotinamide phosphoribosyltransferase [Source:MGI Symbol;Acc:MGI:1929865]	0.195505	5.83003	0.0640334	0.23682	57.389	53.821	47.2633	59.7634	59.5272	62.121
ENSMUSG00000020573	Pik3cg	phosphoinositide-3-kinase, catalytic, gamma polypeptide [Source:MGI Symbol;Acc:MGI:1353576]	-0.13349	6.35148	0.155867	0.402534	87.0811	84.0766	84.6755	72.9497	76.5956	83.4834
ENSMUSG00000020576	Nbas	neuroblastoma amplified sequence [Source:MGI Symbol;Acc:MGI:1918419]	-0.126354	5.90608	0.227337	0.501957	56.9196	61.31	68.9579	57.743	57.3194	56.4899
ENSMUSG00000020577	Tspan13	tetraspanin 13 [Source:MGI Symbol;Acc:MGI:1913359]	-0.123013	6.26389	0.285134	0.56885	86.1422	75.9885	77.8129	64.8678	71.3308	83.841
ENSMUSG00000020580	Rock2	Rho-associated coiled-coil containing protein kinase 2 [Source:MGI Symbol;Acc:MGI:107926]	-0.00786246	6.9326	0.944395	0.989758	114.543	119.824	132.492	122.93	133.151	108.779
ENSMUSG00000020585	Laptm4a	lysosomal-associated protein transmembrane 4A [Source:MGI Symbol;Acc:MGI:108017]	-0.0677368	6.00576	0.543114	0.783446	70.2986	62.9077	63.645	54.2337	65.4714	67.7521
ENSMUSG00000020589	Fam49a	family with sequence similarity 49, member A [Source:MGI Symbol;Acc:MGI:1261783]	0.119828	6.55373	0.212403	0.483278	97.6435	85.2749	86.6678	101.343	95.6172	95.9076
ENSMUSG00000020590	Snx13	sorting nexin 13 [Source:MGI Symbol;Acc:MGI:2661416]	-0.0894023	5.48649	0.462744	0.730094	44.3621	47.6301	46.0458	46.7899	46.1952	36.915
ENSMUSG00000020593	Lpin1	lipin 1 [Source:MGI Symbol;Acc:MGI:1891340]	0.22431	5.75773	0.0205994	0.108609	51.6384	49.9267	47.4847	59.3381	58.763	56.0429
ENSMUSG00000020594	Pum2	pumilio RNA-binding family member 2 [Source:MGI Symbol;Acc:MGI:1931751]	-0.264085	8.55652	0.011809	0.0724954	386.584	388.031	457.58	336.462	356.314	333.219
ENSMUSG00000020601	Trib2	tribbles pseudokinase 2 [Source:MGI Symbol;Acc:MGI:2145021]	0.405292	8.62473	1.81426e-05	0.000385944	351.024	345.393	321.767	438.868	444.374	465.147
ENSMUSG00000020604	Arsg	arylsulfatase G [Source:MGI Symbol;Acc:MGI:1921258]	-0.293472	2.26937	0.199537	0.466521	5.39856	4.99267	4.98091	4.25362	3.99113	4.29037
ENSMUSG00000020605	Hs1bp3	HCLS1 binding protein 3 [Source:MGI Symbol;Acc:MGI:1913224]	-0.404076	2.66945	0.0482754	0.196745	6.92424	7.38916	6.86259	4.89167	5.09505	5.98864
ENSMUSG00000020608	Smc6	structural maintenance of chromosomes 6 [Source:MGI Symbol;Acc:MGI:1914491]	0.00904771	8.2316	0.927996	0.983871	279.551	295.866	322.874	288.927	307.826	307.119
ENSMUSG00000020610	Amz2	archaelysin family metallopeptidase 2 [Source:MGI Symbol;Acc:MGI:104837]	-0.139566	5.15324	0.216791	0.488367	35.3253	35.7475	40.29	35.3051	32.0139	33.876
ENSMUSG00000020611	Gna13	guanine nucleotide binding protein, alpha 13 [Source:MGI Symbol;Acc:MGI:95768]	0.0615301	7.64703	0.495919	0.752646	196.343	195.214	196.359	193.54	205.84	213.982
ENSMUSG00000020612	Prkar1a	protein kinase, cAMP dependent regulatory, type I, alpha [Source:MGI Symbol;Acc:MGI:104878]	0.0525788	7.92145	0.619918	0.833422	238.123	226.667	248.713	223.315	242.1	274.315
ENSMUSG00000020621	Rdh14	retinol dehydrogenase 14 (all-trans and 9-cis) [Source:MGI Symbol;Acc:MGI:1920402]	-0.259311	4.17428	0.121881	0.347896	23.7067	17.6741	17.2672	16.1638	14.7757	17.9659
ENSMUSG00000020623	Map2k6	mitogen-activated protein kinase kinase 6 [Source:MGI Symbol;Acc:MGI:1346870]	-0.229508	3.91797	0.132596	0.365208	16.7825	16.6755	14.9427	14.7813	12.5678	14.0331
ENSMUSG00000020628	Trappc12	trafficking protein particle complex 12 [Source:MGI Symbol;Acc:MGI:2445089]	0.21656	6.42168	0.0192594	0.103701	81.0957	78.4848	77.7022	86.9866	91.1165	97.4271
ENSMUSG00000020629	Adi1	acireductone dioxygenase 1 [Source:MGI Symbol;Acc:MGI:2144929]	-0.213389	4.44501	0.13227	0.364668	23.2373	20.1704	26.3435	18.5033	20.3802	21.0943
ENSMUSG00000020630	Rnaseh1	ribonuclease H1 [Source:MGI Symbol;Acc:MGI:1335073]	0.213183	4.14734	0.140918	0.378026	16.313	17.0749	15.1641	19.1413	20.3802	16.8039
ENSMUSG00000020634	Ubxn2a	UBX domain protein 2A [Source:MGI Symbol;Acc:MGI:2442310]	-0.0155582	5.47653	0.881574	0.966127	44.3621	41.9385	47.4847	42.0045	44.7516	45.4064
ENSMUSG00000020638	Cmpk2	cytidine monophosphate (UMP-CMP) kinase 2, mitochondrial [Source:MGI Symbol;Acc:MGI:99830]	0.823219	4.07499	8.87313e-05	0.00146779	15.2568	11.583	9.07633	24.2457	16.8986	22.4351
ENSMUSG00000020640	Itsn2	intersectin 2 [Source:MGI Symbol;Acc:MGI:1338049]	0.0155881	8.28215	0.872664	0.963067	293.869	313.74	320.549	330.4	316.658	291.388
ENSMUSG00000020641	Rsad2	radical S-adenosyl methionine domain containing 2 [Source:MGI Symbol;Acc:MGI:1929628]	1.18571	3.22216	0.00338317	0.0276806	7.15896	7.38916	1.99236	15.8448	8.15209	13.7649
ENSMUSG00000020642	Rnf144a	ring finger protein 144A [Source:MGI Symbol;Acc:MGI:1344401]	-0.184926	5.3771	0.10127	0.313179	46.7093	44.5347	40.9542	35.1987	38.9772	41.9205
ENSMUSG00000020644	Id2	inhibitor of DNA binding 2 [Source:MGI Symbol;Acc:MGI:96397]	0.913249	5.20784	4.69803e-16	6.35763e-14	26.0539	26.4612	23.5763	47.0025	45.346	51.0375
ENSMUSG00000020647	Ncoa1	nuclear receptor coactivator 1 [Source:MGI Symbol;Acc:MGI:1276523]	0.131765	6.19731	0.180379	0.437206	66.4257	75.4892	67.4083	74.0131	80.5018	74.9027
ENSMUSG00000020648	Dus4l	dihydrouridine synthase 4-like (S. cerevisiae) [Source:MGI Symbol;Acc:MGI:1919166]	-0.454796	3.14425	0.0537562	0.210453	7.98048	8.98681	13.1717	6.16776	8.40684	7.32938
ENSMUSG00000020649	Rrm2	ribonucleotide reductase M2 [Source:MGI Symbol;Acc:MGI:98181]	2.35129	3.41498	1.94016e-32	1.28188e-29	3.63816	3.29516	3.09923	16.8018	15.9645	18.5022
ENSMUSG00000020650	Bcap29	B cell receptor associated protein 29 [Source:MGI Symbol;Acc:MGI:101917]	-0.0349147	4.74086	0.788993	0.922436	26.6407	24.1645	29.8855	23.8203	26.8339	27.8874
ENSMUSG00000020652	Cenpo	centromere protein O [Source:MGI Symbol;Acc:MGI:1923800]	-0.17732	5.0122	0.256961	0.538266	31.5698	32.053	38.6297	34.1353	32.6083	23.7758
ENSMUSG00000020653	Klf11	Kruppel-like factor 11 [Source:MGI Symbol;Acc:MGI:2653368]	1.25363	2.6918	2.91744e-09	1.55302e-07	3.63816	3.69458	3.54198	8.93261	8.06717	9.02765
ENSMUSG00000020654	Adcy3	adenylate cyclase 3 [Source:MGI Symbol;Acc:MGI:99675]	-0.00705865	4.98444	0.958903	0.995521	34.1517	30.8547	29.6641	31.9022	33.7123	28.5131
ENSMUSG00000020656	Grhl1	grainyhead-like 1 (Drosophila) [Source:MGI Symbol;Acc:MGI:2182540]	1.01216	1.50539	0.00119737	0.012171	2.46456	1.4978	1.21756	3.61558	3.56654	3.21778
ENSMUSG00000020657	Dnajc27	DnaJ heat shock protein family (Hsp40) member C27 [Source:MGI Symbol;Acc:MGI:2443036]	-0.00962245	4.01579	0.967992	0.998259	15.1394	17.2747	15.6069	15.7384	14.2662	17.7872
ENSMUSG00000020659	Cbll1	Casitas B-lineage lymphoma-like 1 [Source:MGI Symbol;Acc:MGI:2144842]	-0.0308285	4.20113	0.835697	0.94676	18.7776	16.7754	19.7023	17.4399	19.7009	16.8039
ENSMUSG00000020661	Dnmt3a	DNA methyltransferase 3A [Source:MGI Symbol;Acc:MGI:1261827]	0.24623	7.0307	0.0245796	0.123304	118.064	110.538	129.614	151.854	148.096	124.957
ENSMUSG00000020664	Dld	dihydrolipoamide dehydrogenase [Source:MGI Symbol;Acc:MGI:107450]	0.087665	5.71765	0.370247	0.654488	52.4599	49.5273	50.4732	56.6795	52.2243	53.1827
ENSMUSG00000020668	Kif3c	kinesin family member 3C [Source:MGI Symbol;Acc:MGI:107979]	-0.0463391	4.01464	0.760358	0.908955	16.0783	15.5771	17.0458	16.3765	15.9645	14.8375
ENSMUSG00000020671	Rab10	RAB10, member RAS oncogene family [Source:MGI Symbol;Acc:MGI:105066]	-0.0552508	7.35974	0.544497	0.784249	162.661	169.551	169.351	159.405	153.191	170.185
ENSMUSG00000020677	Ddx52	DEAD (Asp-Glu-Ala-Asp) box polypeptide 52 [Source:MGI Symbol;Acc:MGI:1925644]	0.277674	6.32264	0.00820414	0.0556119	76.7534	72.5935	67.0763	80.8189	85.2572	96.0864
ENSMUSG00000020680	Taf15	TATA-box binding protein associated factor 15 [Source:MGI Symbol;Acc:MGI:1917689]	0.0398938	5.5706	0.843541	0.949391	40.4892	41.3393	58.2213	55.7225	54.2623	34.0548
ENSMUSG00000020687	Cdc27	cell division cycle 27 [Source:MGI Symbol;Acc:MGI:102685]	0.210423	6.6029	0.0378721	0.167869	82.9735	89.269	97.4045	103.15	111.242	97.6059
ENSMUSG00000020689	Itgb3	integrin beta 3 [Source:MGI Symbol;Acc:MGI:96612]	-0.0352884	7.49423	0.719194	0.887106	192.94	165.757	188.389	178.546	185.46	169.648
ENSMUSG00000020691	Mettl2	methyltransferase like 2 [Source:MGI Symbol;Acc:MGI:1289171]	-0.0376514	4.75312	0.756191	0.906558	26.406	25.5625	29.4427	26.4788	28.3625	24.4015
ENSMUSG00000020692	Nle1	notchless homolog 1 (Drosophila) [Source:MGI Symbol;Acc:MGI:2429770]	0.0279648	4.62727	0.829033	0.943817	23.5894	26.6609	22.4694	26.7978	21.3992	26.1891
ENSMUSG00000020694	Tlk2	tousled-like kinase 2 (Arabidopsis) [Source:MGI Symbol;Acc:MGI:1346023]	0.162653	6.72337	0.0708328	0.252891	96.822	99.4541	102.164	114.21	114.554	105.382
ENSMUSG00000020696	Rffl	ring finger and FYVE like domain containing protein [Source:MGI Symbol;Acc:MGI:1914588]	-0.573643	4.59645	1.92153e-06	5.36881e-05	26.8754	29.7563	29.7748	19.4603	20.0405	18.5916
ENSMUSG00000020697	Lig3	ligase III, DNA, ATP-dependent [Source:MGI Symbol;Acc:MGI:109152]	0.209499	6.4141	0.0228883	0.117068	74.8757	77.686	84.0114	91.7719	89.3333	92.5111
ENSMUSG00000020700	Map3k3	mitogen-activated protein kinase kinase kinase 3 [Source:MGI Symbol;Acc:MGI:1346874]	-0.0521674	7.4295	0.574287	0.804091	175.688	170.65	179.645	164.509	161.258	181.447
ENSMUSG00000020705	Ddx42	DEAD (Asp-Glu-Ala-Asp) box polypeptide 42 [Source:MGI Symbol;Acc:MGI:1919297]	0.200558	7.37588	0.0220504	0.113871	151.512	155.971	155.515	175.781	183.847	172.419
ENSMUSG00000020706	Ftsj3	FtsJ RNA methyltransferase homolog 3 (E. coli) [Source:MGI Symbol;Acc:MGI:1860295]	0.011919	6.67249	0.916798	0.979814	107.032	102.849	94.3052	94.3241	98.0798	114.142
ENSMUSG00000020707	Rnf135	ring finger protein 135 [Source:MGI Symbol;Acc:MGI:1919206]	-0.359355	1.93235	0.179583	0.436462	3.75552	4.19385	4.31679	3.61558	3.31178	2.68148
ENSMUSG00000020708	Psmc5	protease (prosome, macropain) 26S subunit, ATPase 5 [Source:MGI Symbol;Acc:MGI:105047]	0.212947	5.6837	0.110336	0.328029	48.8217	47.6301	45.7137	47.9596	50.5259	66.1432
ENSMUSG00000020715	Ern1	endoplasmic reticulum (ER) to nucleus signalling 1 [Source:MGI Symbol;Acc:MGI:1930134]	-0.10739	3.83408	0.522275	0.770367	13.8485	13.2805	16.7137	14.356	13.9265	12.4242
ENSMUSG00000020716	Nf1	neurofibromatosis 1 [Source:MGI Symbol;Acc:MGI:97306]	-0.0986743	5.25734	0.490564	0.748135	38.9635	34.8489	44.3855	39.9841	39.8263	30.5689
ENSMUSG00000020717	Pecam1	platelet/endothelial cell adhesion molecule 1 [Source:MGI Symbol;Acc:MGI:97537]	0.0936059	8.27963	0.329928	0.615368	318.867	298.861	283.691	333.697	321.328	306.851
ENSMUSG00000020718	Polg2	polymerase (DNA directed), gamma 2, accessory subunit [Source:MGI Symbol;Acc:MGI:1354947]	0.119162	4.48109	0.391539	0.672339	22.4158	21.2688	19.9236	25.7344	23.0976	20.3793
ENSMUSG00000020719	Ddx5	DEAD (Asp-Glu-Ala-Asp) box polypeptide 5 [Source:MGI Symbol;Acc:MGI:105037]	0.234865	10.9929	0.0271411	0.133122	1801.83	1898.31	1916.21	2286.85	2301.18	2021.39
ENSMUSG00000020720	Psmd12	proteasome (prosome, macropain) 26S subunit, non-ATPase, 12 [Source:MGI Symbol;Acc:MGI:1914247]	0.153133	5.94344	0.160199	0.409137	59.7362	55.5185	58.9961	59.2317	61.9049	72.4
ENSMUSG00000020721	Helz	helicase with zinc finger domain [Source:MGI Symbol;Acc:MGI:1925705]	-0.0364623	7.07012	0.757484	0.907407	123.463	127.113	157.065	139.2	137.482	120.845
ENSMUSG00000020732	Rab37	RAB37, member RAS oncogene family [Source:MGI Symbol;Acc:MGI:1929945]	-0.334508	6.2109	0.000936892	0.010003	88.6068	80.5818	78.3663	62.5283	62.7541	70.8805
ENSMUSG00000020733	Slc9a3r1	solute carrier family 9 (sodium/hydrogen exchanger), member 3 regulator 1 [Source:MGI Symbol;Acc:MGI:1349482]	-0.0340588	7.42433	0.77239	0.915812	176.744	176.042	168.023	159.936	149.625	199.055
ENSMUSG00000020736	Nt5c	5',3'-nucleotidase, cytosolic [Source:MGI Symbol;Acc:MGI:1354954]	-0.103114	6.26209	0.423584	0.699662	84.8513	79.2837	73.8282	72.418	62.2446	86.88
ENSMUSG00000020737	Hn1	hematological and neurological expressed sequence 1 [Source:MGI Symbol;Acc:MGI:1096361]	-0.287577	6.67017	0.0115256	0.0714436	116.773	105.545	113.233	81.3506	87.4651	105.829
ENSMUSG00000020738	Sumo2	small ubiquitin-like modifier 2 [Source:MGI Symbol;Acc:MGI:2158813]	0.167544	5.23277	0.158364	0.406476	38.9635	30.9546	35.8626	38.708	40.5906	39.239
ENSMUSG00000020739	Nup85	nucleoporin 85 [Source:MGI Symbol;Acc:MGI:3046173]	0.0197028	5.48627	0.873208	0.963067	41.3107	49.3276	42.1717	46.4708	48.7427	39.5965
ENSMUSG00000020740	Gga3	golgi associated, gamma adaptin ear containing, ARF binding protein 3 [Source:MGI Symbol;Acc:MGI:2384159]	0.102482	5.91495	0.444961	0.716124	54.9245	65.2043	53.6832	69.3341	66.2357	51.3057
ENSMUSG00000020741	Cluh	clustered mitochondria (cluA/CLU1) homolog [Source:MGI Symbol;Acc:MGI:1921398]	-0.0304032	6.23071	0.764748	0.911175	75.8145	80.9812	70.1755	76.5652	71.076	74.8133
ENSMUSG00000020743	Mif4gd	MIF4G domain containing [Source:MGI Symbol;Acc:MGI:1916924]	-0.220842	4.92222	0.0660602	0.241099	29.8094	33.9502	33.5381	29.5627	28.5323	25.5634
ENSMUSG00000020744	Slc25a19	solute carrier family 25 (mitochondrial thiamine pyrophosphate carrier), member 19 [Source:MGI Symbol;Acc:MGI:1914533]	-0.0804554	4.7357	0.592693	0.816025	27.9317	27.959	25.6794	30.7324	23.4372	23.2395
ENSMUSG00000020745	Pafah1b1	platelet-activating factor acetylhydrolase, isoform 1b, subunit 1 [Source:MGI Symbol;Acc:MGI:109520]	0.0848782	8.41182	0.357299	0.641698	316.755	333.411	340.805	356.985	355.295	338.85
ENSMUSG00000020747	Tmem94	transmembrane protein 94 [Source:MGI Symbol;Acc:MGI:1919197]	-0.208663	5.35061	0.0781097	0.26788	46.8266	42.4377	41.5076	41.8982	33.8821	37.5407
ENSMUSG00000020752	Recql5	RecQ protein-like 5 [Source:MGI Symbol;Acc:MGI:2156841]	0.248232	4.89915	0.0394331	0.172005	27.5796	29.0574	24.4618	32.8592	33.7972	29.7644
ENSMUSG00000020755	Sap30bp	SAP30 binding protein [Source:MGI Symbol;Acc:MGI:1927479]	0.246933	5.66417	0.0347061	0.158029	42.9537	48.1294	47.2633	59.6571	47.5538	57.2943
ENSMUSG00000020766	Galk1	galactokinase 1 [Source:MGI Symbol;Acc:MGI:95730]	-0.385447	3.94407	0.0230885	0.11761	19.5991	17.8738	14.3893	12.8672	12.0583	14.7481
ENSMUSG00000020770	Unk	unkempt family zinc finger [Source:MGI Symbol;Acc:MGI:2442456]	0.137308	5.4522	0.228087	0.502919	38.7288	43.5361	42.061	50.8308	44.4119	41.8311
ENSMUSG00000020775	Mrpl38	mitochondrial ribosomal protein L38 [Source:MGI Symbol;Acc:MGI:1926269]	0.0240832	4.46986	0.860875	0.957857	22.0637	21.4685	21.8053	21.2681	20.8048	24.3121
ENSMUSG00000020776	Fbf1	Fas (TNFRSF6) binding factor 1 [Source:MGI Symbol;Acc:MGI:1922033]	-0.227713	4.2953	0.176937	0.432787	19.4818	24.1645	19.2595	20.8428	18.1724	14.9269
ENSMUSG00000020777	Acox1	acyl-Coenzyme A oxidase 1, palmitoyl [Source:MGI Symbol;Acc:MGI:1330812]	0.0846791	5.07345	0.438416	0.711911	32.1566	33.7505	31.4351	36.9002	33.0329	33.5185
ENSMUSG00000020778	Ten1	TEN1 telomerase capping complex subunit [Source:MGI Symbol;Acc:MGI:1916785]	0.00675528	4.08732	0.985736	1	19.3644	16.4758	14.5	17.0145	14.9455	18.5916
ENSMUSG00000020780	Srp68	signal recognition particle 68 [Source:MGI Symbol;Acc:MGI:1917447]	0.29151	5.83271	0.00392876	0.0313186	51.0516	51.5244	50.4732	60.0824	59.1875	68.0202
ENSMUSG00000020781	Tsen54	tRNA splicing endonuclease subunit 54 [Source:MGI Symbol;Acc:MGI:1923515]	-0.113962	3.31378	0.588508	0.813854	10.2103	10.4846	9.74045	11.4848	8.57667	8.22321
ENSMUSG00000020782	Llgl2	lethal giant larvae homolog 2 (Drosophila) [Source:MGI Symbol;Acc:MGI:1918843]	-0.0210219	4.6819	0.89417	0.971732	26.2886	25.7622	24.9046	28.8183	22.7579	24.4909
ENSMUSG00000020783	Ncbp3	nuclear cap binding subunit 3 [Source:MGI Symbol;Acc:MGI:1914124]	0.1616	6.74454	0.0994546	0.310009	94.0053	98.6552	110.355	107.617	115.912	115.304
ENSMUSG00000020785	Camkk1	calcium/calmodulin-dependent protein kinase kinase 1, alpha [Source:MGI Symbol;Acc:MGI:1891766]	0.0634454	2.53465	0.78453	0.921228	5.39856	5.99121	4.98091	6.48678	4.8403	5.89926
ENSMUSG00000020788	Atp2a3	ATPase, Ca++ transporting, ubiquitous [Source:MGI Symbol;Acc:MGI:1194503]	0.180672	8.69911	0.0643181	0.236961	403.718	389.928	374.564	439.931	415.587	468.544
ENSMUSG00000020790	Ankfy1	ankyrin repeat and FYVE domain containing 1 [Source:MGI Symbol;Acc:MGI:1337008]	-0.0562583	7.27516	0.537238	0.779798	154.328	155.871	162.931	158.979	144.105	152.129
ENSMUSG00000020792	Exoc7	exocyst complex component 7 [Source:MGI Symbol;Acc:MGI:1859270]	-0.148618	5.61305	0.196775	0.462038	57.8585	49.727	46.3778	45.7265	44.0722	48.9817
ENSMUSG00000020794	Ube2g1	ubiquitin-conjugating enzyme E2G 1 [Source:MGI Symbol;Acc:MGI:1914378]	0.00767402	5.71877	0.955237	0.993739	53.8682	50.6257	52.5763	49.1294	54.0925	54.434
ENSMUSG00000020801	Med31	mediator complex subunit 31 [Source:MGI Symbol;Acc:MGI:1914529]	-0.113419	2.47422	0.636552	0.84264	5.98536	6.29077	4.42748	5.10435	5.60456	4.73728
ENSMUSG00000020802	Ube2o	ubiquitin-conjugating enzyme E2O [Source:MGI Symbol;Acc:MGI:2444266]	0.0384558	4.58721	0.806568	0.931268	27.5796	20.9692	22.1374	27.0105	24.2015	21.3625
ENSMUSG00000020803	Txndc17	thioredoxin domain containing 17 [Source:MGI Symbol;Acc:MGI:1289248]	0.151402	4.95275	0.351385	0.636164	32.5087	28.2585	26.6755	29.9881	27.0887	39.9541
ENSMUSG00000020806	Rhbdf2	rhomboid 5 homolog 2 [Source:MGI Symbol;Acc:MGI:2442473]	0.102609	4.05896	0.508253	0.761148	16.1957	15.3774	16.0496	18.2906	14.5209	18.4128
ENSMUSG00000020807	4933427D14Rik	RIKEN cDNA 4933427D14 gene [Source:MGI Symbol;Acc:MGI:1921727]	0.184239	4.63345	0.242948	0.521758	21.5942	24.0647	23.3549	29.669	28.5323	20.3793
ENSMUSG00000020812	1810032O08Rik	RIKEN cDNA 1810032O08 gene [Source:MGI Symbol;Acc:MGI:1913543]	0.330785	3.98201	0.0299212	0.142865	13.1443	15.5771	12.5076	18.7159	16.474	16.8933
ENSMUSG00000020817	Rabep1	rabaptin, RAB GTPase binding effector protein 1 [Source:MGI Symbol;Acc:MGI:1860236]	-0.0975563	6.43635	0.287469	0.571078	85.2033	90.4673	92.3129	84.4344	86.1913	79.9081
ENSMUSG00000020818	Mfsd11	major facilitator superfamily domain containing 11 [Source:MGI Symbol;Acc:MGI:1917150]	0.459073	3.36943	0.00898723	0.0594141	8.09784	8.38769	8.96564	13.0799	10.8694	11.1728
ENSMUSG00000020821	Kif1c	kinesin family member 1C [Source:MGI Symbol;Acc:MGI:1098260]	-0.000305376	5.54708	1	1	50.8169	45.2336	43.7213	45.4074	44.1571	50.0543
ENSMUSG00000020823	Sec14l1	SEC14-like lipid binding 1 [Source:MGI Symbol;Acc:MGI:1921386]	0.28639	4.89835	0.0116888	0.072165	25.2324	26.4612	28.2252	31.0515	33.2877	33.0716
ENSMUSG00000020827	Mink1	misshapen-like kinase 1 (zebrafish) [Source:MGI Symbol;Acc:MGI:1355329]	0.037465	6.77928	0.684789	0.869758	100.225	110.738	113.565	112.508	111.667	109.047
ENSMUSG00000020828	Pld2	phospholipase D2 [Source:MGI Symbol;Acc:MGI:892877]	-0.316011	1.53324	0.332639	0.618475	2.81664	2.89575	3.32061	2.8712	2.80228	1.60889
ENSMUSG00000020832	Eral1	Era (G-protein)-like 1 (E. coli) [Source:MGI Symbol;Acc:MGI:1889295]	-0.166285	4.20651	0.25311	0.534186	16.8998	20.8694	20.145	17.7589	16.3042	17.6978
ENSMUSG00000020834	Dhrs13	dehydrogenase/reductase (SDR family) member 13 [Source:MGI Symbol;Acc:MGI:1917701]	-0.225147	2.07956	0.500728	0.756734	5.98536	4.19385	2.98855	4.67899	3.48162	3.12839
ENSMUSG00000020840	Blmh	bleomycin hydrolase [Source:MGI Symbol;Acc:MGI:1345186]	-0.0497024	5.3492	0.638463	0.843422	41.076	39.6418	43.1679	37.3256	40.0811	42.0992
ENSMUSG00000020841	Cpd	carboxypeptidase D [Source:MGI Symbol;Acc:MGI:107265]	-0.0924855	1.16009	0.754233	0.905743	2.11248	2.09692	2.10305	1.70145	2.20786	1.96642
ENSMUSG00000020843	Timm22	translocase of inner mitochondrial membrane 22 [Source:MGI Symbol;Acc:MGI:1929742]	-0.0447607	4.04768	0.794709	0.925663	16.8998	18.9722	13.8359	14.037	15.7097	18.4128
ENSMUSG00000020844	Nxn	nucleoredoxin [Source:MGI Symbol;Acc:MGI:109331]	-0.300338	3.2496	0.114573	0.335039	9.3888	10.7842	10.7366	8.18823	7.47275	9.47456
ENSMUSG00000020846	Rflnb	refilin B [Source:MGI Symbol;Acc:MGI:1923816]	0.430971	7.91317	3.12256e-05	0.000607844	206.319	187.125	221.817	263.831	267.83	297.555
ENSMUSG00000020847	Rph3al	rabphilin 3A-like (without C2 domains) [Source:MGI Symbol;Acc:MGI:1923492]	0.115102	3.28278	0.598089	0.819136	9.27144	7.48901	10.7366	10.6341	10.6147	8.49135
ENSMUSG00000020849	Ywhae	tyrosine 3-monooxygenase/tryptophan 5-monooxygenase activation protein, epsilon polypeptide [Source:MGI Symbol;Acc:MGI:894689]	-0.00877055	6.55228	0.923001	0.982195	98.2303	89.968	93.7518	86.6676	96.9759	96.2651
ENSMUSG00000020850	Prpf8	pre-mRNA processing factor 8 [Source:MGI Symbol;Acc:MGI:2179381]	0.0736163	9.093	0.485768	0.74507	544.55	523.931	527.423	515.752	541.944	621.567
ENSMUSG00000020859	Spag9	sperm associated antigen 9 [Source:MGI Symbol;Acc:MGI:1918084]	0.0193284	7.069	0.840062	0.949093	129.8	133.304	136.366	139.519	141.982	123.437
ENSMUSG00000020863	Luc7l3	LUC7-like 3 (S. cerevisiae) [Source:MGI Symbol;Acc:MGI:1914934]	0.229232	7.79191	0.13164	0.363559	179.443	215.084	216.836	271.807	263.075	181.983
ENSMUSG00000020864	Ankrd40	ankyrin repeat domain 40 [Source:MGI Symbol;Acc:MGI:1918702]	-0.0705119	5.79233	0.566297	0.798948	55.2765	59.313	55.1221	47.1089	51.3751	63.0148
ENSMUSG00000020868	Xylt2	xylosyltransferase II [Source:MGI Symbol;Acc:MGI:2444797]	-0.23831	6.50324	0.00861782	0.0575478	95.8831	102.849	95.3014	80.3935	82.7097	86.1649
ENSMUSG00000020869	Lrrc59	leucine rich repeat containing 59 [Source:MGI Symbol;Acc:MGI:2138133]	0.172477	5.63264	0.114922	0.335709	49.6433	46.6316	43.0572	49.8737	50.1863	56.8474
ENSMUSG00000020873	Slc35b1	solute carrier family 35, member B1 [Source:MGI Symbol;Acc:MGI:1343133]	0.158527	4.4851	0.310279	0.594963	19.5991	24.9634	18.1527	25.3091	20.3802	24.5802
ENSMUSG00000020876	Snx11	sorting nexin 11 [Source:MGI Symbol;Acc:MGI:1921729]	0.273372	4.79047	0.0176882	0.0977244	23.8241	26.4612	24.1297	30.2007	31.1647	28.6918
ENSMUSG00000020877	Scrn2	secernin 2 [Source:MGI Symbol;Acc:MGI:1343092]	0.0720302	2.80457	0.750577	0.904573	6.68952	6.19092	6.97328	6.59312	6.2839	7.95506
ENSMUSG00000020882	Cacnb1	calcium channel, voltage-dependent, beta 1 subunit [Source:MGI Symbol;Acc:MGI:102522]	-0.475045	4.36421	0.00223904	0.0201999	23.0026	23.9648	24.4618	20.9491	14.7757	15.9101
ENSMUSG00000020883	Fbxl20	F-box and leucine-rich repeat protein 20 [Source:MGI Symbol;Acc:MGI:1919444]	0.119559	6.66103	0.216925	0.488571	93.0665	100.353	96.851	110.275	109.459	95.8182
ENSMUSG00000020886	Dlg4	discs, large homolog 4 (Drosophila) [Source:MGI Symbol;Acc:MGI:1277959]	0.220248	4.6226	0.12907	0.3588	21.1248	21.3686	25.1259	30.4134	23.0976	25.4741
ENSMUSG00000020888	Dvl2	dishevelled segment polarity protein 2 [Source:MGI Symbol;Acc:MGI:106613]	0.0688377	5.21676	0.549139	0.787731	39.0809	36.2468	32.9847	38.0699	35.8352	39.6859
ENSMUSG00000020893	Per1	period circadian clock 1 [Source:MGI Symbol;Acc:MGI:1098283]	-0.155469	4.42235	0.230748	0.506486	23.1199	21.5684	22.5801	22.0125	19.7009	18.7704
ENSMUSG00000020894	Vamp2	vesicle-associated membrane protein 2 [Source:MGI Symbol;Acc:MGI:1313277]	0.124278	4.13697	0.482235	0.742287	14.5526	15.1777	20.145	17.7589	20.4651	16.0889
ENSMUSG00000020898	Ctc1	CTS telomere maintenance complex component 1 [Source:MGI Symbol;Acc:MGI:1916214]	-0.258374	4.01161	0.118915	0.342457	15.8436	20.2703	15.9389	13.9306	16.3042	13.318
ENSMUSG00000020899	Pfas	phosphoribosylformylglycinamidine synthase (FGAR amidotransferase) [Source:MGI Symbol;Acc:MGI:2684864]	-0.13586	5.42437	0.174379	0.428819	45.1836	43.9355	45.2709	40.6221	42.204	39.4178
ENSMUSG00000020901	Pik3r5	phosphoinositide-3-kinase, regulatory subunit 5, p101 [Source:MGI Symbol;Acc:MGI:2443588]	-0.120392	7.18762	0.250928	0.530876	147.639	151.578	155.736	158.022	130.348	130.499
ENSMUSG00000020902	Ntn1	netrin 1 [Source:MGI Symbol;Acc:MGI:105088]	-0.142419	1.71239	0.59985	0.820562	3.99024	2.69604	3.09923	2.8712	2.80228	3.12839
ENSMUSG00000020903	Stx8	syntaxin 8 [Source:MGI Symbol;Acc:MGI:1890156]	0.223801	4.81151	0.072703	0.257035	28.5185	24.2644	24.3511	32.2212	28.1077	29.7644
ENSMUSG00000020910	Adprm	ADP-ribose/CDP-alcohol diphosphatase, manganese dependent [Source:MGI Symbol;Acc:MGI:1913608]	-0.0227952	4.17193	0.891095	0.970972	16.4304	18.2732	19.1488	19.035	17.493	16.6252
ENSMUSG00000020914	Top2a	topoisomerase (DNA) II alpha [Source:MGI Symbol;Acc:MGI:98790]	2.56373	6.05413	1.51723e-109	1.70415e-105	20.7727	18.7725	17.5992	108.148	121.857	107.527
ENSMUSG00000020917	Acly	ATP citrate lyase [Source:MGI Symbol;Acc:MGI:103251]	0.144737	7.90751	0.216419	0.487822	245.048	231.76	206.763	235.332	231.74	288.527
ENSMUSG00000020918	Kat2a	K(lysine) acetyltransferase 2A [Source:MGI Symbol;Acc:MGI:1343101]	0.170909	5.71813	0.0721311	0.255657	48.7044	48.8284	50.3625	56.8922	54.0925	55.596
ENSMUSG00000020919	Stat5b	signal transducer and activator of transcription 5B [Source:MGI Symbol;Acc:MGI:103035]	-0.0962917	8.00049	0.310629	0.594963	269.693	256.623	267.088	240.649	234.797	266.629
ENSMUSG00000020921	Tmem101	transmembrane protein 101 [Source:MGI Symbol;Acc:MGI:1923797]	-0.0365688	2.48747	0.900346	0.974437	6.10272	5.59179	4.75954	5.21069	5.26489	5.54173
ENSMUSG00000020922	Lsm12	LSM12 homolog [Source:MGI Symbol;Acc:MGI:1919592]	0.484538	5.27318	0.000278436	0.00378161	35.0906	29.7563	31.2137	42.7489	39.5716	51.9313
ENSMUSG00000020923	Ubtf	upstream binding transcription factor, RNA polymerase I [Source:MGI Symbol;Acc:MGI:98512]	0.00200238	7.69902	0.98566	1	202.563	210.691	209.088	196.73	203.123	223.278
ENSMUSG00000020925	Ccdc43	coiled-coil domain containing 43 [Source:MGI Symbol;Acc:MGI:1289318]	0.316394	4.76358	0.0117726	0.0723754	25.5845	23.5654	22.8015	27.2232	29.3815	32.8034
ENSMUSG00000020929	Eftud2	elongation factor Tu GTP binding domain containing 2 [Source:MGI Symbol;Acc:MGI:1336880]	0.161956	6.61128	0.106011	0.320523	91.0713	87.9709	97.1831	101.449	95.1926	112.354
ENSMUSG00000020935	Dcakd	dephospho-CoA kinase domain containing [Source:MGI Symbol;Acc:MGI:1915337]	0.0992112	3.02156	0.635656	0.842074	8.33256	6.88989	7.74808	7.76286	7.55766	9.20642
ENSMUSG00000020936	Nmt1	N-myristoyltransferase 1 [Source:MGI Symbol;Acc:MGI:102579]	0.213364	6.54107	0.0304999	0.144881	85.3207	84.0766	88.6602	101.662	90.3523	107.259
ENSMUSG00000020941	Map3k14	mitogen-activated protein kinase kinase kinase 14 [Source:MGI Symbol;Acc:MGI:1858204]	-0.0299134	6.5864	0.782514	0.92048	90.0151	107.642	92.8663	91.7719	90.607	102.343
ENSMUSG00000020946	Gosr2	golgi SNAP receptor complex member 2 [Source:MGI Symbol;Acc:MGI:1927204]	0.242086	6.72401	0.0241156	0.121247	94.3574	101.052	94.4159	110.169	103.26	129.426
ENSMUSG00000020948	Klhl28	kelch-like 28 [Source:MGI Symbol;Acc:MGI:1913939]	-0.100388	5.1972	0.369361	0.653435	39.5503	36.147	37.7442	31.9022	37.9582	35.6637
ENSMUSG00000020949	Fkbp3	FK506 binding protein 3 [Source:MGI Symbol;Acc:MGI:1353460]	-0.203992	6.53864	0.073123	0.257905	111.609	92.5642	94.0839	80.8189	81.5209	96.3545
ENSMUSG00000020952	Scfd1	Sec1 family domain containing 1 [Source:MGI Symbol;Acc:MGI:1924233]	0.00481468	5.82056	0.974893	1	55.8633	52.1235	60.7671	54.5527	55.9607	58.635
ENSMUSG00000020954	Strn3	striatin, calmodulin binding protein 3 [Source:MGI Symbol;Acc:MGI:2151064]	0.0808588	6.81833	0.449521	0.718721	103.394	108.341	116.664	123.993	121.772	101.717
ENSMUSG00000020955	Ap4s1	adaptor-related protein complex AP-4, sigma 1 [Source:MGI Symbol;Acc:MGI:1337065]	-0.322581	4.06135	0.0294223	0.141167	18.7776	16.8752	19.5916	13.5053	14.2662	16.2676
ENSMUSG00000020956	Dtd2	D-tyrosyl-tRNA deacylase 2 [Source:MGI Symbol;Acc:MGI:1923485]	0.0156005	2.76883	0.97425	1	6.10272	7.88843	5.64503	6.06141	7.89733	5.89926
ENSMUSG00000020962	Gtf2a1	general transcription factor II A, 1 [Source:MGI Symbol;Acc:MGI:1933277]	-0.149032	6.02716	0.125018	0.352449	72.059	66.103	67.187	57.6366	64.877	62.3891
ENSMUSG00000020964	Sel1l	sel-1 suppressor of lin-12-like (C. elegans) [Source:MGI Symbol;Acc:MGI:1329016]	-0.0321604	6.55697	0.723191	0.889789	91.4234	97.0576	96.519	90.1768	97.0608	91.4385
ENSMUSG00000020973	Dnaaf2	dynein, axonemal assembly factor 2 [Source:MGI Symbol;Acc:MGI:1923566]	0.306567	4.17368	0.0379621	0.168135	15.3742	17.7739	14.5	19.2477	18.1724	21.6306
ENSMUSG00000020974	Pole2	polymerase (DNA directed), epsilon 2 (p59 subunit) [Source:MGI Symbol;Acc:MGI:1197514]	0.47819	4.4169	0.000445853	0.00546109	20.1859	16.2761	16.4923	25.3091	23.9468	24.4015
ENSMUSG00000020978	Klhdc2	kelch domain containing 2 [Source:MGI Symbol;Acc:MGI:1916804]	0.79684	6.6748	2.92745e-12	2.54892e-10	80.3916	79.3835	63.3129	139.2	125.423	123.169
ENSMUSG00000020982	Nemf	nuclear export mediator factor [Source:MGI Symbol;Acc:MGI:1918305]	0.243401	6.9226	0.021581	0.112065	101.986	119.225	111.24	141.327	134.764	117.806
ENSMUSG00000020986	Sec23a	SEC23 homolog A, COPII coat complex component [Source:MGI Symbol;Acc:MGI:1349635]	0.223102	5.46312	0.0243094	0.122112	40.2545	40.1411	41.0648	46.0455	47.1292	48.5348
ENSMUSG00000020988	L2hgdh	L-2-hydroxyglutarate dehydrogenase [Source:MGI Symbol;Acc:MGI:2384968]	0.0339702	2.72832	0.877626	0.964382	6.4548	6.39062	6.19847	6.8058	6.02915	6.7037
ENSMUSG00000020993	Trappc6b	trafficking protein particle complex 6B [Source:MGI Symbol;Acc:MGI:1925482]	-0.142804	4.99798	0.19168	0.454976	34.0344	34.2497	31.7671	29.8817	29.5513	31.1946
ENSMUSG00000020994	Pnn	pinin [Source:MGI Symbol;Acc:MGI:1100514]	0.525607	6.8946	4.63195e-05	0.000847784	85.6728	107.842	98.1793	151.748	151.493	117.002
ENSMUSG00000021000	Mia2	melanoma inhibitory activity 2 [Source:MGI Symbol;Acc:MGI:2159614]	-0.166654	7.36212	0.0655171	0.239938	176.744	174.344	170.458	155.151	163.127	146.319
ENSMUSG00000021003	Galc	galactosylceramidase [Source:MGI Symbol;Acc:MGI:95636]	-0.533404	1.92731	0.0621415	0.232149	3.16872	4.19385	5.53435	3.29656	3.14195	2.50271
ENSMUSG00000021009	Ptpn21	protein tyrosine phosphatase, non-receptor type 21 [Source:MGI Symbol;Acc:MGI:1344406]	0.106639	2.58211	0.673395	0.863154	5.2812	4.59326	6.86259	6.2741	6.70849	5.00543
ENSMUSG00000021012	Zc3h14	zinc finger CCCH type containing 14 [Source:MGI Symbol;Acc:MGI:1919824]	0.231198	7.01161	0.00756222	0.0523023	116.421	122.62	116.332	140.263	139.01	138.007
ENSMUSG00000021018	Polr2h	polymerase (RNA) II (DNA directed) polypeptide H [Source:MGI Symbol;Acc:MGI:2384309]	0.0221661	4.13822	0.919573	0.981344	20.538	15.7769	15.6069	17.0145	13.9265	21.72
ENSMUSG00000021022	Ppp2r3c	protein phosphatase 2, regulatory subunit B'', gamma [Source:MGI Symbol;Acc:MGI:1930009]	-0.154307	4.29857	0.268164	0.550743	19.5991	20.6697	21.3626	17.1208	20.7199	17.4296
ENSMUSG00000021023	1110008L16Rik	RIKEN cDNA 1110008L16 gene [Source:MGI Symbol;Acc:MGI:1913382]	0.0943658	3.15137	0.631827	0.839943	9.15408	8.08813	7.96946	9.99602	8.91634	8.04444
ENSMUSG00000021024	Psma6	proteasome (prosome, macropain) subunit, alpha type 6 [Source:MGI Symbol;Acc:MGI:1347006]	-0.0718147	6.05755	0.561161	0.795829	74.6409	63.5068	66.1908	62.3156	56.9797	74.9921
ENSMUSG00000021025	Nfkbia	nuclear factor of kappa light polypeptide gene enhancer in B cells inhibitor, alpha [Source:MGI Symbol;Acc:MGI:104741]	0.798437	7.35305	1.91694e-12	1.72249e-10	131.561	123.119	102.607	198.219	199.896	223.189
ENSMUSG00000021027	Ralgapa1	Ral GTPase activating protein, alpha subunit 1 [Source:MGI Symbol;Acc:MGI:1931050]	-0.242748	7.08431	0.0155406	0.0885934	142.71	142.591	155.515	129.842	131.028	111.728
ENSMUSG00000021028	Mbip	MAP3K12 binding inhibitory protein 1 [Source:MGI Symbol;Acc:MGI:1918320]	-0.153341	4.3251	0.327427	0.612943	16.8998	21.9678	23.7977	18.7159	18.6819	19.0385
ENSMUSG00000021033	Gstz1	glutathione transferase zeta 1 (maleylacetoacetate isomerase) [Source:MGI Symbol;Acc:MGI:1341859]	-0.34954	2.96908	0.0935337	0.298458	10.2103	7.38916	8.30152	7.01848	6.19898	7.06123
ENSMUSG00000021036	Sptlc2	serine palmitoyltransferase, long chain base subunit 2 [Source:MGI Symbol;Acc:MGI:108074]	0.183396	6.35754	0.0590661	0.223829	77.4576	70.896	81.4656	83.9027	85.7667	91.0809
ENSMUSG00000021037	Ahsa1	AHA1, activator of heat shock protein ATPase 1 [Source:MGI Symbol;Acc:MGI:2387603]	0.0941179	6.02588	0.41328	0.689919	66.8952	64.9048	56.6717	63.698	62.1597	75.2602
ENSMUSG00000021038	Vipas39	VPS33B interacting protein, apical-basolateral polarity regulator, spe-39 homolog [Source:MGI Symbol;Acc:MGI:2144805]	-0.115598	5.35968	0.269451	0.552074	43.8926	40.4407	43.2786	41.1538	37.8732	38.7921
ENSMUSG00000021039	Snw1	SNW domain containing 1 [Source:MGI Symbol;Acc:MGI:1913604]	0.632974	7.15173	4.15968e-10	2.45903e-08	113.252	112.934	107.477	160.681	164.655	191.994
ENSMUSG00000021040	Slirp	SRA stem-loop interacting RNA binding protein [Source:MGI Symbol;Acc:MGI:1916394]	-0.2677	3.59637	0.105956	0.320521	14.3179	12.8811	11.9542	11.0594	10.1052	11.3516
ENSMUSG00000021044	Adck1	aarF domain containing kinase 1 [Source:MGI Symbol;Acc:MGI:1919363]	-0.125142	3.93525	0.418471	0.695124	18.0734	13.8796	15.4962	14.4623	14.2662	14.6588
ENSMUSG00000021048	Mthfd1	methylenetetrahydrofolate dehydrogenase (NADP+ dependent), methenyltetrahydrofolate cyclohydrolase, formyltetrahydrofolate synthase [Source:MGI Symbol;Acc:MGI:1342005]	-0.109633	5.9237	0.386356	0.667934	61.0272	62.9077	64.5305	53.702	51.2902	69.6291
ENSMUSG00000021051	Ppp2r5e	protein phosphatase 2, regulatory subunit B', epsilon [Source:MGI Symbol;Acc:MGI:1349473]	-0.143816	5.89889	0.127412	0.355728	61.4966	62.6081	63.3129	53.383	57.8289	58.2775
ENSMUSG00000021054	Sgpp1	sphingosine-1-phosphate phosphatase 1 [Source:MGI Symbol;Acc:MGI:2135760]	-0.196241	6.72575	0.0505278	0.202327	115.365	114.133	109.137	89.8578	96.4664	109.047
ENSMUSG00000021061	Sptb	spectrin beta, erythrocytic [Source:MGI Symbol;Acc:MGI:98387]	0.0847132	2.02387	0.804059	0.929934	3.99024	3.19531	4.09542	3.72192	4.67047	3.48592
ENSMUSG00000021065	Fut8	fucosyltransferase 8 [Source:MGI Symbol;Acc:MGI:1858901]	-0.0939773	4.68426	0.459537	0.727465	28.049	25.8621	25.2366	21.4808	26.4943	25.921
ENSMUSG00000021067	Sav1	salvador family WW domain containing 1 [Source:MGI Symbol;Acc:MGI:1927144]	-0.0582883	5.20204	0.673041	0.863154	38.4941	41.6389	31.8778	31.0515	37.5336	38.8815
ENSMUSG00000021068	Nin	ninein [Source:MGI Symbol;Acc:MGI:105108]	0.0278003	8.13376	0.776341	0.917591	259.835	271.302	302.729	278.719	283.455	287.902
ENSMUSG00000021072	Tmx1	thioredoxin-related transmembrane protein 1 [Source:MGI Symbol;Acc:MGI:1919986]	-0.103823	5.76955	0.301863	0.58671	55.9807	59.5127	53.4618	49.342	54.1774	53.6296
ENSMUSG00000021076	Actr10	ARP10 actin-related protein 10 [Source:MGI Symbol;Acc:MGI:1891654]	-0.0519146	6.03002	0.686816	0.87122	71.3549	63.407	64.3091	58.381	56.9797	76.5116
ENSMUSG00000021079	Timm9	translocase of inner mitochondrial membrane 9 [Source:MGI Symbol;Acc:MGI:1353436]	-0.13783	3.79659	0.384764	0.666204	13.9658	13.8796	15.2748	14.4623	12.1432	12.6923
ENSMUSG00000021094	Dhrs7	dehydrogenase/reductase (SDR family) member 7 [Source:MGI Symbol;Acc:MGI:1913625]	-0.931464	3.81666	1.22698e-07	4.68757e-06	19.5991	18.1733	17.4885	8.50725	8.49176	11.8879
ENSMUSG00000021096	Ppm1a	protein phosphatase 1A, magnesium dependent, alpha isoform [Source:MGI Symbol;Acc:MGI:99878]	0.0257745	6.12792	0.792635	0.924441	71.4722	71.1955	64.6412	69.1214	68.4436	73.4726
ENSMUSG00000021102	Glrx5	glutaredoxin 5 [Source:MGI Symbol;Acc:MGI:1920296]	-0.143116	4.42346	0.379572	0.662639	24.5282	22.1675	20.3664	20.3111	16.474	23.9546
ENSMUSG00000021103	Mnat1	menage a trois 1 [Source:MGI Symbol;Acc:MGI:106207]	0.0278089	4.73768	0.855365	0.954991	25.8192	22.0676	30.8816	27.3295	25.8999	26.9936
ENSMUSG00000021108	Prkch	protein kinase C, eta [Source:MGI Symbol;Acc:MGI:97600]	0.183996	8.65815	0.0573544	0.219831	378.251	360.072	395.816	423.767	412.19	452.366
ENSMUSG00000021109	Hif1a	hypoxia inducible factor 1, alpha subunit [Source:MGI Symbol;Acc:MGI:106918]	-0.0247633	7.31213	0.809018	0.932946	161.487	162.961	155.847	137.924	167.118	166.788
ENSMUSG00000021111	Papola	poly (A) polymerase alpha [Source:MGI Symbol;Acc:MGI:109301]	-0.0502231	7.90242	0.609301	0.826121	232.49	234.756	262.439	243.626	240.826	220.328
ENSMUSG00000021112	Mpp5	membrane protein, palmitoylated 5 (MAGUK p55 subfamily member 5) [Source:MGI Symbol;Acc:MGI:1927339]	-0.273427	4.98452	0.0418033	0.178734	34.8559	32.053	36.6374	24.7774	27.4284	33.2504
ENSMUSG00000021113	Snapc1	small nuclear RNA activating complex, polypeptide 1 [Source:MGI Symbol;Acc:MGI:1922877]	-0.0302854	4.47948	0.833487	0.94631	21.3595	24.6638	20.9198	20.2047	21.1445	24.2227
ENSMUSG00000021114	Atp6v1d	ATPase, H+ transporting, lysosomal V1 subunit D [Source:MGI Symbol;Acc:MGI:1921084]	0.262525	6.72499	0.0085651	0.0573148	97.4088	93.9621	96.519	110.701	106.826	127.728
ENSMUSG00000021115	Vrk1	vaccinia related kinase 1 [Source:MGI Symbol;Acc:MGI:1261847]	-0.288033	5.88124	0.0039801	0.0315265	67.8341	65.8034	60.3244	54.021	50.0164	54.881
ENSMUSG00000021116	Eif2s1	eukaryotic translation initiation factor 2, subunit 1 alpha [Source:MGI Symbol;Acc:MGI:95299]	0.285032	6.93604	0.00683912	0.0486492	112.666	110.438	107.366	128.459	122.196	151.951
ENSMUSG00000021120	Pigh	phosphatidylinositol glycan anchor biosynthesis, class H [Source:MGI Symbol;Acc:MGI:99463]	-0.0132549	4.28104	0.94596	0.99073	17.7214	18.5727	21.6946	18.5033	17.3232	21.6306
ENSMUSG00000021123	Rdh12	retinol dehydrogenase 12 [Source:MGI Symbol;Acc:MGI:1925224]	0.0666354	2.08091	0.850899	0.953727	3.99024	3.19531	4.64885	3.4029	4.67047	4.20099
ENSMUSG00000021124	Vti1b	vesicle transport through interaction with t-SNAREs 1B [Source:MGI Symbol;Acc:MGI:1855688]	0.231749	5.47579	0.0251275	0.125325	42.9537	41.3393	37.8549	46.7899	48.7427	47.8197
ENSMUSG00000021127	Zfp36l1	zinc finger protein 36, C3H type-like 1 [Source:MGI Symbol;Acc:MGI:107946]	0.440037	7.11628	2.80741e-06	7.35032e-05	118.768	110.837	122.973	149.728	163.636	164.643
ENSMUSG00000021131	Erh	enhancer of rudimentary homolog (Drosophila) [Source:MGI Symbol;Acc:MGI:108089]	0.0240799	4.14635	0.912892	0.978734	19.5991	14.978	17.5992	15.1004	16.2193	21.5412
ENSMUSG00000021133	Susd6	sushi domain containing 6 [Source:MGI Symbol;Acc:MGI:2444661]	0.150815	7.0794	0.0902488	0.292791	128.157	122.52	133.267	140.157	145.973	139.973
ENSMUSG00000021134	Srsf5	serine/arginine-rich splicing factor 5 [Source:MGI Symbol;Acc:MGI:98287]	0.232069	9.00451	0.112062	0.330102	451.718	528.524	436.106	630.068	596.546	437.171
ENSMUSG00000021140	Pcnx	pecanex homolog (Drosophila) [Source:MGI Symbol;Acc:MGI:1891924]	0.00175715	6.36101	0.991629	1	81.4478	76.7873	87.664	84.7535	85.3421	76.0647
ENSMUSG00000021143	Pacs2	phosphofurin acidic cluster sorting protein 2 [Source:MGI Symbol;Acc:MGI:1924399]	-0.253629	6.44004	0.0100244	0.0648956	89.7804	99.1545	93.7518	86.0296	76.4258	74.9921
ENSMUSG00000021144	Mta1	metastasis associated 1 [Source:MGI Symbol;Acc:MGI:2150037]	-0.0163286	6.31116	0.874001	0.963433	85.5554	78.1853	75.2671	83.6901	75.6615	77.0479
ENSMUSG00000021147	Wdr37	WD repeat domain 37 [Source:MGI Symbol;Acc:MGI:1920393]	-0.0207918	6.35232	0.845233	0.950093	76.9881	82.7785	86.4465	84.9661	84.493	73.3832
ENSMUSG00000021149	Gtpbp4	GTP binding protein 4 [Source:MGI Symbol;Acc:MGI:1916487]	0.384863	6.78932	2.3492e-05	0.0004815	91.8929	98.2558	96.851	124.099	119.309	131.482
ENSMUSG00000021156	Zmynd11	zinc finger, MYND domain containing 11 [Source:MGI Symbol;Acc:MGI:1913755]	-0.116247	7.04094	0.224254	0.497299	132.265	144.887	133.156	129.736	131.877	117.091
ENSMUSG00000021171	Esyt2	extended synaptotagmin-like protein 2 [Source:MGI Symbol;Acc:MGI:1261845]	-0.00486953	8.67457	0.957802	0.9951	407.122	406.004	414.19	399.628	416.69	406.781
ENSMUSG00000021175	Cdca7l	cell division cycle associated 7 like [Source:MGI Symbol;Acc:MGI:2384982]	-0.44128	4.67529	0.000661737	0.00755349	30.5136	30.8547	26.4542	23.8203	20.2953	20.7368
ENSMUSG00000021177	Tdp1	tyrosyl-DNA phosphodiesterase 1 [Source:MGI Symbol;Acc:MGI:1920036]	-0.0496891	3.98431	0.802998	0.929753	12.4402	17.8738	17.2672	17.0145	14.7757	14.3906
ENSMUSG00000021178	Psmc1	protease (prosome, macropain) 26S subunit, ATPase 1 [Source:MGI Symbol;Acc:MGI:106054]	0.00297298	6.14764	0.988043	1	70.0639	73.3923	68.4045	62.3156	71.6704	78.1205
ENSMUSG00000021179	Nrde2	nrde-2 necessary for RNA interference, domain containing [Source:MGI Symbol;Acc:MGI:2670969]	0.276082	5.53751	0.01705	0.0948047	43.7753	44.2351	37.3015	51.0435	46.2801	54.5234
ENSMUSG00000021180	Rps6ka5	ribosomal protein S6 kinase, polypeptide 5 [Source:MGI Symbol;Acc:MGI:1920336]	-0.0209965	3.65717	0.928225	0.983871	11.1492	13.6799	12.6183	13.5053	12.9924	10.5472
ENSMUSG00000021182	Ccdc88c	coiled-coil domain containing 88C [Source:MGI Symbol;Acc:MGI:1915589]	-0.0301646	8.64416	0.804187	0.929934	390.574	422.979	398.584	460.774	381.704	344.928
ENSMUSG00000021185	9030617O03Rik	RIKEN cDNA 9030617O03 gene [Source:MGI Symbol;Acc:MGI:2444813]	0.626832	4.4371	1.13405e-06	3.34323e-05	17.604	16.0764	16.7137	28.0739	24.8808	24.9378
ENSMUSG00000021188	Trip11	thyroid hormone receptor interactor 11 [Source:MGI Symbol;Acc:MGI:1924393]	0.091709	7.75089	0.417494	0.694092	187.307	211.39	226.244	235.332	234.967	195.837
ENSMUSG00000021189	Atxn3	ataxin 3 [Source:MGI Symbol;Acc:MGI:1099442]	-0.0862983	5.89234	0.370339	0.654547	60.6751	59.8122	62.5381	53.702	58.2534	60.2439
ENSMUSG00000021190	Lgmn	legumain [Source:MGI Symbol;Acc:MGI:1330838]	0.234706	4.27225	0.197045	0.462433	17.1346	17.2747	18.1527	15.7384	20.4651	25.4741
ENSMUSG00000021192	Golga5	golgi autoantigen, golgin subfamily a, 5 [Source:MGI Symbol;Acc:MGI:1351475]	0.28958	6.10476	0.00474581	0.0362372	62.5529	67.1015	55.3435	76.1399	73.0291	77.1372
ENSMUSG00000021193	Pitrm1	pitrilysin metallepetidase 1 [Source:MGI Symbol;Acc:MGI:1916867]	-0.0257079	6.23526	0.813616	0.934889	69.2424	83.2778	74.7137	77.416	71.5855	74.5452
ENSMUSG00000021196	Pfkp	phosphofructokinase, platelet [Source:MGI Symbol;Acc:MGI:1891833]	0.0712364	7.12013	0.412648	0.689712	135.081	135.202	136.145	140.051	147.077	139.795
ENSMUSG00000021213	Akr1c13	aldo-keto reductase family 1, member C13 [Source:MGI Symbol;Acc:MGI:1351662]	-0.758181	3.22808	0.000415544	0.00513558	13.1443	10.6843	11.1794	5.52971	6.36882	8.67012
ENSMUSG00000021215	Net1	neuroepithelial cell transforming gene 1 [Source:MGI Symbol;Acc:MGI:1927138]	0.245529	5.14465	0.0428033	0.181696	30.7483	33.7505	31.8778	34.4544	36.8542	42.9037
ENSMUSG00000021218	Gdi2	guanosine diphosphate (GDP) dissociation inhibitor 2 [Source:MGI Symbol;Acc:MGI:99845]	0.13011	8.17839	0.220611	0.492719	288.353	268.806	272.179	277.655	290.163	339.565
ENSMUSG00000021222	Dcaf4	DDB1 and CUL4 associated factor 4 [Source:MGI Symbol;Acc:MGI:1921078]	0.0994232	3.97213	0.505023	0.7593	16.0783	15.4773	13.2824	16.2701	16.0494	15.7314
ENSMUSG00000021224	Numb	numb homolog (Drosophila) [Source:MGI Symbol;Acc:MGI:107423]	0.00462492	5.82428	0.971942	0.999871	56.9196	60.0119	52.1335	53.5957	56.8948	59.0819
ENSMUSG00000021226	Acot2	acyl-CoA thioesterase 2 [Source:MGI Symbol;Acc:MGI:2159605]	0.361364	4.03271	0.0561944	0.216675	17.0172	14.3789	10.958	17.7589	15.8796	20.7368
ENSMUSG00000021235	Coq6	coenzyme Q6 monooxygenase [Source:MGI Symbol;Acc:MGI:1924408]	-0.0630053	3.73216	0.717063	0.885937	14.2006	13.7798	12.1756	12.9736	14.0963	11.3516
ENSMUSG00000021236	Entpd5	ectonucleoside triphosphate diphosphohydrolase 5 [Source:MGI Symbol;Acc:MGI:1321385]	-0.193969	6.46336	0.0407227	0.175854	95.1789	98.3557	88.4388	77.9477	81.7756	86.7012
ENSMUSG00000021238	Aldh6a1	aldehyde dehydrogenase family 6, subfamily A1 [Source:MGI Symbol;Acc:MGI:1915077]	-0.0312823	4.34057	0.822119	0.939564	20.4206	21.5684	18.8168	19.2477	19.4461	20.8262
ENSMUSG00000021240	Abcd4	ATP-binding cassette, sub-family D (ALD), member 4 [Source:MGI Symbol;Acc:MGI:1349217]	-0.250825	3.77283	0.219254	0.491	16.4304	15.4773	12.1756	15.5257	11.0393	10.6365
ENSMUSG00000021241	Isca2	iron-sulfur cluster assembly 2 [Source:MGI Symbol;Acc:MGI:1921566]	-0.105383	4.11899	0.518833	0.768523	21.1248	17.4744	14.9427	16.3765	15.5399	17.7872
ENSMUSG00000021242	Npc2	Niemann-Pick type C2 [Source:MGI Symbol;Acc:MGI:1915213]	0.146593	8.47672	0.326159	0.611691	381.303	322.327	310.255	334.229	324.3	463.628
ENSMUSG00000021243	Fcf1	FCF1 rRNA processing protein [Source:MGI Symbol;Acc:MGI:1920986]	0.287182	5.06856	0.010978	0.0690397	31.6872	29.6565	28.6679	38.4953	33.7972	37.6301
ENSMUSG00000021244	Ylpm1	YLP motif containing 1 [Source:MGI Symbol;Acc:MGI:1926195]	-0.0360341	6.72991	0.795604	0.92608	99.4039	96.9577	125.519	110.701	115.997	87.2375
ENSMUSG00000021245	Mlh3	mutL homolog 3 [Source:MGI Symbol;Acc:MGI:1353455]	-0.350996	5.51518	0.00157017	0.0151643	50.1127	56.3174	46.8206	40.6221	38.2129	41.4736
ENSMUSG00000021248	Tmed10	transmembrane p24 trafficking protein 10 [Source:MGI Symbol;Acc:MGI:1915831]	0.129866	5.99258	0.224033	0.497006	60.0883	63.3071	58.332	62.3156	62.4144	74.0982
ENSMUSG00000021250	Fos	FBJ osteosarcoma oncogene [Source:MGI Symbol;Acc:MGI:95574]	0.710978	3.09637	0.00181081	0.0170773	7.86312	5.7915	5.20228	9.46431	12.1432	9.11703
ENSMUSG00000021252	0610007P14Rik	RIKEN cDNA 0610007P14 gene [Source:MGI Symbol;Acc:MGI:1915571]	0.0162535	4.45052	0.938242	0.986438	23.5894	18.373	22.8015	19.5667	22.3333	23.3289
ENSMUSG00000021254	Gpatch2l	G patch domain containing 2 like [Source:MGI Symbol;Acc:MGI:1917623]	0.00216589	6.02757	0.99346	1	64.548	65.9033	64.5305	61.0395	68.1039	65.9644
ENSMUSG00000021257	Angel1	angel homolog 1 (Drosophila) [Source:MGI Symbol;Acc:MGI:1915987]	-0.183886	3.28621	0.334496	0.619262	9.27144	9.88549	11.4008	9.46431	9.51077	7.95506
ENSMUSG00000021258	Ccnk	cyclin K [Source:MGI Symbol;Acc:MGI:1276106]	0.0359725	4.71492	0.797036	0.926836	24.4109	24.564	28.2252	28.4993	28.2775	22.4351
ENSMUSG00000021262	Evl	Ena-vasodilator stimulated phosphoprotein [Source:MGI Symbol;Acc:MGI:1194884]	-0.272184	8.19052	0.00531944	0.0400455	322.857	341.699	293.763	269.361	256.451	267.88
ENSMUSG00000021264	Yy1	YY1 transcription factor [Source:MGI Symbol;Acc:MGI:99150]	0.234595	7.22181	0.0117562	0.0723138	128.157	142.191	140.351	154.619	159.815	168.844
ENSMUSG00000021265	Slc25a29	solute carrier family 25 (mitochondrial carrier, palmitoylcarnitine transporter), member 29 [Source:MGI Symbol;Acc:MGI:2444911]	-0.443059	2.24602	0.0731361	0.257905	4.81176	5.99121	4.98091	4.46631	3.31178	3.93284
ENSMUSG00000021266	Wars	tryptophanyl-tRNA synthetase [Source:MGI Symbol;Acc:MGI:104630]	0.190696	5.60875	0.107066	0.322279	48.7044	45.1338	42.2824	46.2582	51.0355	57.8306
ENSMUSG00000021270	Hsp90aa1	heat shock protein 90, alpha (cytosolic), class A member 1 [Source:MGI Symbol;Acc:MGI:96250]	0.235408	7.71699	0.0205055	0.108283	183.903	185.927	209.309	210.448	227.324	243.836
ENSMUSG00000021271	Zfp839	zinc finger protein 839 [Source:MGI Symbol;Acc:MGI:1920055]	0.970097	2.04976	0.000964331	0.0102183	1.99512	2.7959	2.98855	4.25362	6.62357	4.37975
ENSMUSG00000021273	Fdft1	farnesyl diphosphate farnesyl transferase 1 [Source:MGI Symbol;Acc:MGI:102706]	0.0234062	4.08139	0.913541	0.978813	20.0686	13.0808	16.8244	19.354	14.5209	16.8933
ENSMUSG00000021275	Tecpr2	tectonin beta-propeller repeat containing 2 [Source:MGI Symbol;Acc:MGI:2144865]	-0.218744	4.11039	0.179172	0.435897	18.0734	17.6741	19.4809	17.1208	17.493	12.8711
ENSMUSG00000021276	Cinp	cyclin-dependent kinase 2 interacting protein [Source:MGI Symbol;Acc:MGI:1914486]	-0.303092	3.74325	0.111271	0.329112	11.5013	14.3789	17.9313	12.2292	11.8035	11.5304
ENSMUSG00000021277	Traf3	TNF receptor-associated factor 3 [Source:MGI Symbol;Acc:MGI:108041]	-0.109741	6.81514	0.216579	0.488041	118.534	114.931	116.664	111.764	109.968	102.79
ENSMUSG00000021282	Eif5	eukaryotic translation initiation factor 5 [Source:MGI Symbol;Acc:MGI:95309]	0.330494	8.37038	0.000220149	0.00314195	290.818	291.372	296.641	361.239	368.118	375.675
ENSMUSG00000021285	Ppp1r13b	protein phosphatase 1, regulatory (inhibitor) subunit 13B [Source:MGI Symbol;Acc:MGI:1336199]	-0.340349	6.38177	0.000561551	0.00666737	88.7241	92.8637	97.5152	71.1419	69.2078	80.0869
ENSMUSG00000021286	Zfyve21	zinc finger, FYVE domain containing 21 [Source:MGI Symbol;Acc:MGI:1915770]	-0.302043	1.17218	0.364128	0.648364	2.11248	2.39648	2.32443	1.48877	1.69835	2.32395
ENSMUSG00000021287	Xrcc3	X-ray repair complementing defective repair in Chinese hamster cells 3 [Source:MGI Symbol;Acc:MGI:1921585]	0.227092	1.59151	0.473361	0.737011	3.05136	2.59619	2.10305	2.55217	2.71736	3.75407
ENSMUSG00000021288	Klc1	kinesin light chain 1 [Source:MGI Symbol;Acc:MGI:107978]	-0.0341765	5.97709	0.758849	0.908096	59.2668	64.4055	66.8549	68.1643	60.6311	57.5624
ENSMUSG00000021290	2010107E04Rik	RIKEN cDNA 2010107E04 gene [Source:MGI Symbol;Acc:MGI:1917507]	-0.326547	5.13416	0.0689414	0.248631	48.0002	33.7505	35.1984	27.1169	27.1736	38.7921
ENSMUSG00000021298	Gpr132	G protein-coupled receptor 132 [Source:MGI Symbol;Acc:MGI:1890220]	-0.0283469	6.45528	0.785352	0.921293	91.8929	88.8696	84.4541	94.8558	85.9366	79.4612
ENSMUSG00000021302	Ggps1	geranylgeranyl diphosphate synthase 1 [Source:MGI Symbol;Acc:MGI:1341724]	-0.247272	6.00236	0.00851152	0.0571779	72.4111	69.498	66.4121	58.4873	60.3764	56.5792
ENSMUSG00000021311	Mtr	5-methyltetrahydrofolate-homocysteine methyltransferase [Source:MGI Symbol;Acc:MGI:894292]	0.000497843	5.92735	1	1	61.9661	58.614	61.4312	60.1888	62.4993	59.2607
ENSMUSG00000021326	Trim27	tripartite motif-containing 27 [Source:MGI Symbol;Acc:MGI:97904]	0.153563	6.40962	0.0880755	0.28892	80.2742	80.0825	80.4694	87.093	86.7008	94.0306
ENSMUSG00000021327	Zkscan3	zinc finger with KRAB and SCAN domains 3 [Source:MGI Symbol;Acc:MGI:1919989]	0.195817	6.31883	0.0993796	0.309956	69.9465	73.8916	78.6984	92.5163	91.2015	71.3274
ENSMUSG00000021339	Mrs2	MRS2 magnesium transporter [Source:MGI Symbol;Acc:MGI:2685748]	-0.0271806	4.90656	0.867505	0.960928	27.3449	32.2527	30.5496	32.8592	32.0139	23.7758
ENSMUSG00000021356	Irf4	interferon regulatory factor 4 [Source:MGI Symbol;Acc:MGI:1096873]	0.454913	4.77763	0.000328941	0.00430614	23.5894	22.5669	22.5801	27.4359	33.4575	33.0716
ENSMUSG00000021357	Exoc2	exocyst complex component 2 [Source:MGI Symbol;Acc:MGI:1913732]	0.11787	6.79609	0.20751	0.478398	99.8733	107.642	111.572	110.701	121.177	114.32
ENSMUSG00000021361	Tmem14c	transmembrane protein 14C [Source:MGI Symbol;Acc:MGI:1913404]	0.175577	5.33873	0.261346	0.543398	41.6628	35.0486	36.7481	42.1109	34.0519	51.9313
ENSMUSG00000021365	Nedd9	neural precursor cell expressed, developmentally down-regulated gene 9 [Source:MGI Symbol;Acc:MGI:97302]	-0.0992416	7.93138	0.33756	0.622623	256.549	251.631	248.824	214.702	227.749	264.036
ENSMUSG00000021366	Hivep1	human immunodeficiency virus type I enhancer binding protein 1 [Source:MGI Symbol;Acc:MGI:96100]	0.00478139	6.29138	0.965506	0.997356	72.5285	78.385	83.0152	78.4794	82.7946	73.4726
ENSMUSG00000021368	Tbc1d7	TBC1 domain family, member 7 [Source:MGI Symbol;Acc:MGI:1914296]	0.601557	1.94369	0.0207348	0.109134	2.81664	3.29516	2.43511	3.9346	4.41571	4.6479
ENSMUSG00000021371	Mcur1	mitochondrial calcium uniporter regulator 1 [Source:MGI Symbol;Acc:MGI:1923387]	-0.279446	5.04396	0.0109614	0.0689737	35.9121	36.0471	36.0839	29.35	27.768	31.9096
ENSMUSG00000021374	Nup153	nucleoporin 153 [Source:MGI Symbol;Acc:MGI:2385621]	0.356473	9.12621	0.000285213	0.00384575	481.058	465.717	522.885	608.694	626.437	646.326
ENSMUSG00000021375	Kif13a	kinesin family member 13A [Source:MGI Symbol;Acc:MGI:1098264]	0.443798	2.48359	0.0477934	0.195276	4.45968	4.59326	4.53816	5.63605	5.68948	7.15061
ENSMUSG00000021377	Dek	DEK oncogene (DNA binding) [Source:MGI Symbol;Acc:MGI:1926209]	0.295325	7.22861	0.000991673	0.0104488	133.908	131.307	138.137	160.893	160.324	173.671
ENSMUSG00000021384	Susd3	sushi domain containing 3 [Source:MGI Symbol;Acc:MGI:1913579]	0.150406	4.73324	0.256849	0.538143	26.1713	25.2629	23.5763	24.99	26.6641	31.4627
ENSMUSG00000021385	Ippk	inositol 1,3,4,5,6-pentakisphosphate 2-kinase [Source:MGI Symbol;Acc:MGI:1922928]	0.00499302	4.65591	1	1	26.8754	25.2629	22.8015	23.5013	25.8149	25.7422
ENSMUSG00000021392	Nol8	nucleolar protein 8 [Source:MGI Symbol;Acc:MGI:1918180]	-0.0621636	6.48115	0.535286	0.778598	83.2082	95.2602	94.6373	85.7105	92.8998	83.0365
ENSMUSG00000021395	Spin1	spindlin 1 [Source:MGI Symbol;Acc:MGI:109242]	0.137102	6.39597	0.155896	0.402534	77.8097	78.0854	84.1221	83.052	86.2762	94.4775
ENSMUSG00000021400	Wrnip1	Werner helicase interacting protein 1 [Source:MGI Symbol;Acc:MGI:1926153]	0.103192	5.48054	0.406098	0.684262	46.3572	39.4421	42.8358	43.4933	42.204	52.2889
ENSMUSG00000021408	Ripk1	receptor (TNFRSF)-interacting serine-threonine kinase 1 [Source:MGI Symbol;Acc:MGI:108212]	0.0700782	6.24676	0.468414	0.734295	72.6458	69.498	79.5839	75.8209	77.7845	79.0143
ENSMUSG00000021413	Prpf4b	pre-mRNA processing factor 4B [Source:MGI Symbol;Acc:MGI:109584]	0.174431	7.83519	0.112959	0.331962	200.451	219.478	223.034	258.62	257.3	209.871
ENSMUSG00000021417	Eci2	enoyl-Coenzyme A delta isomerase 2 [Source:MGI Symbol;Acc:MGI:1346064]	0.193887	5.0707	0.0822456	0.276347	31.5698	29.8562	31.9885	37.3256	32.8631	36.7363
ENSMUSG00000021418	Rpp40	ribonuclease P 40 subunit [Source:MGI Symbol;Acc:MGI:1346084]	-0.0525006	3.49889	0.762076	0.910115	11.3839	11.4832	11.0687	11.0594	10.9544	10.7259
ENSMUSG00000021420	Fars2	phenylalanine-tRNA synthetase 2 (mitochondrial) [Source:MGI Symbol;Acc:MGI:1917205]	0.0811922	4.44309	0.53428	0.777828	21.9463	21.3686	19.4809	23.1823	23.2674	20.0217
ENSMUSG00000021427	Ssr1	signal sequence receptor, alpha [Source:MGI Symbol;Acc:MGI:105082]	0.116548	6.88016	0.223528	0.496581	109.966	114.832	113.675	112.189	123.3	131.303
ENSMUSG00000021428	Riok1	RIO kinase 1 (yeast) [Source:MGI Symbol;Acc:MGI:1918590]	0.16127	6.09517	0.0941362	0.299526	61.2619	68.2998	63.3129	70.9292	75.4917	69.361
ENSMUSG00000021431	Snrnp48	small nuclear ribonucleoprotein 48 (U11/U12) [Source:MGI Symbol;Acc:MGI:1915047]	0.175343	5.65864	0.170061	0.423255	40.4892	51.125	49.9198	53.4893	59.1026	47.3728
ENSMUSG00000021432	Slc35b3	solute carrier family 35, member B3 [Source:MGI Symbol;Acc:MGI:1913978]	0.142958	5.82073	0.131014	0.362462	51.9905	52.7226	55.7862	59.5507	57.9138	59.797
ENSMUSG00000021451	Sema4d	sema domain, immunoglobulin domain (Ig), transmembrane domain (TM) and short cytoplasmic domain, (semaphorin) 4D [Source:MGI Symbol;Acc:MGI:109244]	0.0942545	7.80851	0.320266	0.605084	212.891	205.898	231.225	220.019	239.298	234.361
ENSMUSG00000021453	Gadd45g	growth arrest and DNA-damage-inducible 45 gamma [Source:MGI Symbol;Acc:MGI:1346325]	3.16295	3.79051	1.16996e-40	1.09508e-37	2.69928	2.09692	3.20992	19.1413	23.8618	28.5131
ENSMUSG00000021457	Syk	spleen tyrosine kinase [Source:MGI Symbol;Acc:MGI:99515]	0.779851	3.43487	0.00459217	0.0353525	5.868	8.98681	8.19083	10.6341	18.6819	10.279
ENSMUSG00000021458	2010111I01Rik	RIKEN cDNA 2010111I01 gene [Source:MGI Symbol;Acc:MGI:1919311]	0.292151	5.58431	0.0555085	0.214907	44.8315	41.3393	42.6145	64.1234	52.9036	40.8479
ENSMUSG00000021460	Auh	AU RNA binding protein/enoyl-coenzyme A hydratase [Source:MGI Symbol;Acc:MGI:1338011]	0.0891364	5.48398	0.460859	0.728298	38.2593	44.7344	46.3778	50.8308	45.6007	41.4736
ENSMUSG00000021461	Fancc	Fanconi anemia, complementation group C [Source:MGI Symbol;Acc:MGI:95480]	0.000590478	4.7476	1	1	24.763	25.7622	29.4427	31.1578	25.8999	23.1501
ENSMUSG00000021466	Ptch1	patched 1 [Source:MGI Symbol;Acc:MGI:105373]	-0.141594	5.58227	0.163443	0.413669	52.812	47.5303	50.0305	43.2806	47.384	45.4064
ENSMUSG00000021468	Sptlc1	serine palmitoyltransferase, long chain base subunit 1 [Source:MGI Symbol;Acc:MGI:1099431]	-0.0957692	5.54519	0.355704	0.640369	46.4745	46.2322	51.4694	46.3645	43.5627	45.0489
ENSMUSG00000021470	Ercc6l2	excision repair cross-complementing rodent repair deficiency, complementation group 6 like 2 [Source:MGI Symbol;Acc:MGI:1923501]	-0.420025	5.39817	0.000279819	0.00378502	42.4843	52.6228	49.145	35.5178	37.6185	34.7699
ENSMUSG00000021474	Sfxn1	sideroflexin 1 [Source:MGI Symbol;Acc:MGI:2137677]	-0.574642	5.34772	1.3865e-07	5.20842e-06	45.1836	51.6242	48.9236	34.2417	30.7402	33.0716
ENSMUSG00000021476	Habp4	hyaluronic acid binding protein 4 [Source:MGI Symbol;Acc:MGI:1891713]	-0.390564	3.74415	0.00938249	0.0614126	14.7874	15.4773	14.832	11.6975	11.1242	11.6197
ENSMUSG00000021477	Ctsl	cathepsin L [Source:MGI Symbol;Acc:MGI:88564]	-0.311571	2.604	0.178236	0.43445	7.39368	6.29077	5.97709	3.9346	5.85931	5.89926
ENSMUSG00000021481	Zfp346	zinc finger protein 346 [Source:MGI Symbol;Acc:MGI:1349417]	-0.0532826	4.78678	0.651775	0.850848	28.2838	27.26	28.2252	28.4993	27.0038	25.2953
ENSMUSG00000021482	Aaed1	AhpC/TSA antioxidant enzyme domain containing 1 [Source:MGI Symbol;Acc:MGI:1913379]	-0.128026	4.48967	0.423482	0.699596	26.406	23.7651	19.7023	21.3745	18.2573	24.3121
ENSMUSG00000021483	Cdk20	cyclin-dependent kinase 20 [Source:MGI Symbol;Acc:MGI:2145349]	-0.462548	1.61989	0.114115	0.334443	3.05136	4.09399	2.87786	2.23315	2.71736	2.32395
ENSMUSG00000021484	Lman2	lectin, mannose-binding 2 [Source:MGI Symbol;Acc:MGI:1914140]	0.0740805	6.88579	0.573075	0.803264	123.932	113.234	107.92	112.934	104.364	145.873
ENSMUSG00000021486	Prelid1	PRELI domain containing 1 [Source:MGI Symbol;Acc:MGI:1913744]	-0.0251082	7.0318	0.836247	0.946848	143.649	136.2	115.557	127.396	115.403	145.783
ENSMUSG00000021488	Nsd1	nuclear receptor-binding SET-domain protein 1 [Source:MGI Symbol;Acc:MGI:1276545]	-0.0143382	9.27164	0.897095	0.973167	580.11	598.022	684.709	619.328	657.941	567.133
ENSMUSG00000021493	Pdlim7	PDZ and LIM domain 7 [Source:MGI Symbol;Acc:MGI:1914649]	-0.129948	1.82577	0.710594	0.882897	2.81664	3.89429	3.76335	3.9346	2.63244	3.12839
ENSMUSG00000021494	Ddx41	DEAD (Asp-Glu-Ala-Asp) box polypeptide 41 [Source:MGI Symbol;Acc:MGI:1920185]	0.123292	5.81078	0.26489	0.54712	51.7557	57.216	51.4694	61.4649	51.545	62.0316
ENSMUSG00000021495	Fam193b	family with sequence similarity 193, member B [Source:MGI Symbol;Acc:MGI:2385851]	0.181855	6.53914	0.260584	0.542512	72.7632	92.0649	95.8549	114.635	106.402	74.9027
ENSMUSG00000021496	Pcbd2	pterin 4 alpha carbinolamine dehydratase/dimerization cofactor of hepatocyte nuclear factor 1 alpha (TCF1) 2 [Source:MGI Symbol;Acc:MGI:1919812]	-0.694008	2.87524	0.00318521	0.0264286	9.9756	8.28784	8.52289	3.82826	5.77439	6.79308
ENSMUSG00000021497	Txndc15	thioredoxin domain containing 15 [Source:MGI Symbol;Acc:MGI:1916922]	0.00704694	5.20993	0.973318	1	40.7239	35.7475	33.7595	33.1783	33.4575	43.9763
ENSMUSG00000021500	Ddx46	DEAD (Asp-Glu-Ala-Asp) box polypeptide 46 [Source:MGI Symbol;Acc:MGI:1920895]	0.124332	7.49434	0.217516	0.489018	168.529	166.056	182.412	194.603	199.556	169.38
ENSMUSG00000021501	Caml	calcium modulating ligand [Source:MGI Symbol;Acc:MGI:104728]	0.097776	4.24604	0.526359	0.773248	17.0172	19.5713	17.7099	21.3745	20.8897	15.9995
ENSMUSG00000021504	B4galt7	xylosylprotein beta1,4-galactosyltransferase, polypeptide 7 (galactosyltransferase I) [Source:MGI Symbol;Acc:MGI:2384987]	-0.137108	5.21607	0.310724	0.594963	42.9537	40.3408	32.9847	36.4748	31.2497	38.077
ENSMUSG00000021510	Zfp729a	zinc finger protein 729a [Source:MGI Symbol;Acc:MGI:3036250]	-0.13209	5.92413	0.177582	0.433885	61.614	63.407	64.9732	53.1703	60.2066	59.797
ENSMUSG00000021514	Zfp369	zinc finger protein 369 [Source:MGI Symbol;Acc:MGI:2176229]	-0.0704854	5.82119	0.571587	0.802035	51.7557	53.9209	67.519	56.2542	57.7439	50.9481
ENSMUSG00000021518	Ptdss1	phosphatidylserine synthase 1 [Source:MGI Symbol;Acc:MGI:1276575]	0.121244	5.80152	0.239613	0.518261	51.7557	54.4201	53.4618	52.9576	58.5082	62.0316
ENSMUSG00000021519	Mterf3	mitochondrial transcription termination factor 3 [Source:MGI Symbol;Acc:MGI:1913660]	0.0290535	5.53265	0.809663	0.933364	42.4843	44.5347	49.8091	51.4689	47.2991	41.0266
ENSMUSG00000021520	Uqcrb	ubiquinol-cytochrome c reductase binding protein [Source:MGI Symbol;Acc:MGI:1914780]	-0.0164661	5.5434	0.892469	0.971185	51.6384	44.6345	43.9427	45.7265	41.9493	50.8587
ENSMUSG00000021532	Fastkd3	FAST kinase domains 3 [Source:MGI Symbol;Acc:MGI:1916827]	0.224706	3.60311	0.177202	0.433247	10.2103	10.4846	12.2862	12.8672	13.3321	12.3348
ENSMUSG00000021537	Cetn3	centrin 3 [Source:MGI Symbol;Acc:MGI:1097706]	-0.161785	5.40573	0.256459	0.538037	48.2349	41.1396	44.4961	33.71	37.4486	48.2666
ENSMUSG00000021540	Smad5	SMAD family member 5 [Source:MGI Symbol;Acc:MGI:1328787]	-0.0343374	6.51245	0.758251	0.907671	86.0249	95.4599	94.9694	97.089	94.3434	78.7461
ENSMUSG00000021546	Hnrnpk	heterogeneous nuclear ribonucleoprotein K [Source:MGI Symbol;Acc:MGI:99894]	0.0276361	9.2104	0.795792	0.926086	603.934	593.329	562.289	554.673	575.911	662.862
ENSMUSG00000021548	Ccnh	cyclin H [Source:MGI Symbol;Acc:MGI:1913921]	0.0780879	4.86578	0.573145	0.803264	25.7018	29.1572	29.5534	28.4993	34.4765	26.0997
ENSMUSG00000021549	Rasa1	RAS p21 protein activator 1 [Source:MGI Symbol;Acc:MGI:97860]	0.16222	7.68057	0.155062	0.401194	187.776	190.321	202.114	237.246	229.023	183.145
ENSMUSG00000021550	2210016F16Rik	RIKEN cDNA 2210016F16 gene [Source:MGI Symbol;Acc:MGI:1917403]	0.0388259	5.45384	0.782321	0.920465	46.0051	42.7373	40.4007	40.9411	38.8073	52.8252
ENSMUSG00000021555	Naa35	N(alpha)-acetyltransferase 35, NatC auxiliary subunit [Source:MGI Symbol;Acc:MGI:1925939]	0.0217211	4.93875	0.860786	0.957857	29.34	29.0574	32.3206	32.3275	32.0139	27.798
ENSMUSG00000021556	Golm1	golgi membrane protein 1 [Source:MGI Symbol;Acc:MGI:1917329]	-0.731943	5.71314	4.69615e-10	2.76163e-08	69.9465	63.6067	62.7595	44.025	34.1369	40.2222
ENSMUSG00000021557	Agtpbp1	ATP/GTP binding protein 1 [Source:MGI Symbol;Acc:MGI:2159437]	0.0313758	6.04025	0.789272	0.922571	57.6237	66.0032	70.9503	71.5672	68.9531	58.5457
ENSMUSG00000021559	Dapk1	death associated protein kinase 1 [Source:MGI Symbol;Acc:MGI:1916885]	-0.19191	4.15187	0.233419	0.510369	15.3742	20.5698	20.2557	14.7813	16.7288	17.6978
ENSMUSG00000021572	Cep72	centrosomal protein 72 [Source:MGI Symbol;Acc:MGI:1921720]	0.0310164	2.9415	0.899092	0.974111	7.39368	7.18945	7.6374	9.14529	6.62357	7.06123
ENSMUSG00000021576	Pdcd6	programmed cell death 6 [Source:MGI Symbol;Acc:MGI:109283]	0.00611201	5.61253	0.971851	0.999871	49.6433	54.6199	41.5076	43.0679	46.7896	56.4899
ENSMUSG00000021577	Sdha	succinate dehydrogenase complex, subunit A, flavoprotein (Fp) [Source:MGI Symbol;Acc:MGI:1914195]	-0.0339631	7.78428	0.728016	0.892402	219.698	235.155	213.626	207.152	210.341	235.434
ENSMUSG00000021578	Ccdc127	coiled-coil domain containing 127 [Source:MGI Symbol;Acc:MGI:1914683]	0.00413779	5.54874	0.987671	1	46.944	47.4304	45.2709	40.0904	48.3181	51.395
ENSMUSG00000021583	Erap1	endoplasmic reticulum aminopeptidase 1 [Source:MGI Symbol;Acc:MGI:1933403]	0.106496	7.71112	0.240573	0.519207	201.272	204.3	199.236	204.706	219.087	227.211
ENSMUSG00000021585	Cast	calpastatin [Source:MGI Symbol;Acc:MGI:1098236]	-0.0964392	7.82969	0.327208	0.612636	228.265	240.247	236.206	204.918	212.634	241.512
ENSMUSG00000021591	Glrx	glutaredoxin [Source:MGI Symbol;Acc:MGI:2135625]	0.108127	2.98222	0.620244	0.833422	8.09784	7.78857	6.30915	7.01848	7.7275	9.11703
ENSMUSG00000021592	Arsk	arylsulfatase K [Source:MGI Symbol;Acc:MGI:1924291]	-0.164284	3.82009	0.268102	0.550717	15.4915	14.279	14.5	12.7609	12.7376	13.9437
ENSMUSG00000021595	Nsun2	NOL1/NOP2/Sun domain family member 2 [Source:MGI Symbol;Acc:MGI:107252]	0.291257	7.27737	0.00361454	0.0293554	136.724	140.094	141.015	165.785	156.503	189.044
ENSMUSG00000021597	Slf1	SMC5-SMC6 complex localization factor 1 [Source:MGI Symbol;Acc:MGI:2145448]	0.0304476	4.92248	0.81297	0.934571	30.3962	27.5596	31.5458	29.5627	32.4385	29.2281
ENSMUSG00000021598	Med10	mediator complex subunit 10 [Source:MGI Symbol;Acc:MGI:106331]	0.245135	4.91909	0.0707668	0.252735	26.8754	29.6565	25.79	29.35	30.4005	37.8089
ENSMUSG00000021606	Ndufs6	NADH dehydrogenase (ubiquinone) Fe-S protein 6 [Source:MGI Symbol;Acc:MGI:107932]	0.0648115	4.42855	0.6688	0.860575	21.2422	20.0705	21.2519	20.6301	19.2763	25.4741
ENSMUSG00000021607	Mrpl36	mitochondrial ribosomal protein L36 [Source:MGI Symbol;Acc:MGI:2137228]	0.436348	4.3875	0.0123113	0.0747869	19.4818	17.2747	15.9389	21.6935	20.0405	29.4963
ENSMUSG00000021608	Lpcat1	lysophosphatidylcholine acyltransferase 1 [Source:MGI Symbol;Acc:MGI:2384812]	-0.210368	5.53414	0.0437617	0.18444	48.4697	50.9253	49.145	46.2582	41.7794	40.5797
ENSMUSG00000021610	Clptm1l	CLPTM1-like [Source:MGI Symbol;Acc:MGI:2442892]	0.108628	6.84249	0.267655	0.550453	111.727	107.442	111.572	111.87	113.62	130.946
ENSMUSG00000021611	Tert	telomerase reverse transcriptase [Source:MGI Symbol;Acc:MGI:1202709]	-0.0816033	2.20732	0.831384	0.945057	2.934	4.89282	5.75572	4.57265	5.26489	3.03901
ENSMUSG00000021615	Xrcc4	X-ray repair complementing defective repair in Chinese hamster cells 4 [Source:MGI Symbol;Acc:MGI:1333799]	-0.0508172	4.84831	0.661404	0.855805	31.4525	27.3599	28.6679	26.5852	29.1267	28.5131
ENSMUSG00000021619	Atg10	autophagy related 10 [Source:MGI Symbol;Acc:MGI:1914045]	-0.298857	2.51872	0.235888	0.513467	5.75064	7.78857	4.75954	4.99801	4.67047	5.27358
ENSMUSG00000021621	Zcchc9	zinc finger, CCHC domain containing 9 [Source:MGI Symbol;Acc:MGI:1916335]	0.0556421	5.12295	0.620114	0.833422	33.0955	34.1499	34.645	35.1987	37.7883	32.8928
ENSMUSG00000021629	Slc30a5	solute carrier family 30 (zinc transporter), member 5 [Source:MGI Symbol;Acc:MGI:1916298]	0.00187153	6.31569	0.996316	1	82.0346	76.8872	79.3625	70.8228	76.0012	91.5279
ENSMUSG00000021635	Rad17	RAD17 checkpoint clamp loader component [Source:MGI Symbol;Acc:MGI:1333807]	0.132468	5.39983	0.204615	0.474645	42.2496	38.7432	39.2939	42.5362	45.6856	43.44
ENSMUSG00000021636	Marveld2	MARVEL (membrane-associating) domain containing 2 [Source:MGI Symbol;Acc:MGI:2446166]	-0.381014	2.08449	0.371294	0.655409	3.63816	5.59179	4.64885	6.2741	2.37769	2.14518
ENSMUSG00000021639	Gtf2h2	general transcription factor II H, polypeptide 2 [Source:MGI Symbol;Acc:MGI:1345669]	-0.2134	4.66523	0.0817302	0.27526	24.5282	28.2585	28.3358	24.1393	23.3523	22.6138
ENSMUSG00000021645	Smn1	survival motor neuron 1 [Source:MGI Symbol;Acc:MGI:109257]	0.0477457	3.61489	0.820989	0.938846	12.2054	11.1836	12.1756	11.4848	14.5209	10.6365
ENSMUSG00000021646	Mccc2	methylcrotonoyl-Coenzyme A carboxylase 2 (beta) [Source:MGI Symbol;Acc:MGI:1925288]	-0.641204	3.35338	0.000222121	0.00315806	11.5013	12.8811	12.5076	8.40091	7.98225	7.32938
ENSMUSG00000021650	Ptcd2	pentatricopeptide repeat domain 2 [Source:MGI Symbol;Acc:MGI:1916177]	0.247041	5.14763	0.0383488	0.169338	34.6212	31.1543	30.8816	35.1987	37.0241	42.278
ENSMUSG00000021660	Btf3	basic transcription factor 3 [Source:MGI Symbol;Acc:MGI:1202875]	-0.0670435	7.6454	0.625927	0.835859	230.026	188.224	195.916	179.609	170.43	236.06
ENSMUSG00000021661	Ankra2	ankyrin repeat, family A (RFXANK-like), 2 [Source:MGI Symbol;Acc:MGI:1915808]	0.000218141	4.95882	0.996971	1	32.1566	33.2512	27.229	35.0924	29.4664	28.3343
ENSMUSG00000021665	Hexb	hexosaminidase B [Source:MGI Symbol;Acc:MGI:96074]	-0.0382301	5.82966	0.750006	0.904355	55.8633	59.7124	56.6717	52.3196	50.5259	64.8918
ENSMUSG00000021666	Gfm2	G elongation factor, mitochondrial 2 [Source:MGI Symbol;Acc:MGI:2444783]	-0.0797947	5.72965	0.500681	0.756734	54.3377	51.7241	57.0038	54.9781	55.3663	43.9763
ENSMUSG00000021668	Polk	polymerase (DNA directed), kappa [Source:MGI Symbol;Acc:MGI:1349767]	0.0538919	4.29212	0.74747	0.902945	16.313	20.0705	20.5878	19.992	22.7579	16.4464
ENSMUSG00000021669	Col4a3bp	collagen, type IV, alpha 3 (Goodpasture antigen) binding protein [Source:MGI Symbol;Acc:MGI:1915268]	0.127405	6.51094	0.27671	0.560506	77.5749	85.175	98.0686	98.7904	101.646	84.556
ENSMUSG00000021670	Hmgcr	3-hydroxy-3-methylglutaryl-Coenzyme A reductase [Source:MGI Symbol;Acc:MGI:96159]	-0.107536	6.07773	0.339076	0.623526	78.7485	62.1089	68.9579	66.0375	60.6311	67.9308
ENSMUSG00000021671	Poc5	POC5 centriolar protein [Source:MGI Symbol;Acc:MGI:1914713]	-0.0354586	4.91683	0.782555	0.92048	27.5796	30.9546	32.542	29.669	28.1926	31.1052
ENSMUSG00000021676	Iqgap2	IQ motif containing GTPase activating protein 2 [Source:MGI Symbol;Acc:MGI:2449975]	-0.000866865	7.54176	0.993727	1	180.5	188.124	189.939	179.928	189.196	189.044
ENSMUSG00000021678	F2rl1	coagulation factor II (thrombin) receptor-like 1 [Source:MGI Symbol;Acc:MGI:101910]	-0.53453	5.25014	1.3688e-05	0.000303243	44.9489	46.6316	43.1679	27.8612	29.1267	35.9318
ENSMUSG00000021681	Aggf1	angiogenic factor with G patch and FHA domains 1 [Source:MGI Symbol;Acc:MGI:1913799]	0.117334	5.97074	0.245561	0.52516	61.8487	63.8064	54.1259	66.7819	64.1128	64.2661
ENSMUSG00000021686	Ap3b1	adaptor-related protein complex 3, beta 1 subunit [Source:MGI Symbol;Acc:MGI:1333879]	0.208604	6.93124	0.0205359	0.10835	111.375	110.738	116.885	136.329	131.537	123.974
ENSMUSG00000021687	Scamp1	secretory carrier membrane protein 1 [Source:MGI Symbol;Acc:MGI:1349480]	-0.0536787	1.18191	0.884118	0.96699	2.81664	1.99707	1.54962	1.70145	2.20786	2.14518
ENSMUSG00000021690	Jmy	junction-mediating and regulatory protein [Source:MGI Symbol;Acc:MGI:1913096]	0.0652097	5.85953	0.531491	0.776837	54.6897	53.1221	61.874	57.5303	61.3105	58.5457
ENSMUSG00000021692	Dimt1	DIM1 dimethyladenosine transferase 1-like (S. cerevisiae) [Source:MGI Symbol;Acc:MGI:1913504]	-0.153271	4.03262	0.299337	0.583605	17.1346	17.0749	16.9351	15.8448	13.5868	16.6252
ENSMUSG00000021693	Kif2a	kinesin family member 2A [Source:MGI Symbol;Acc:MGI:108390]	-0.0264802	6.09274	0.834861	0.946614	66.6605	62.4084	77.0381	68.5897	75.5766	58.0987
ENSMUSG00000021694	Ercc8	excision repaiross-complementing rodent repair deficiency, complementation group 8 [Source:MGI Symbol;Acc:MGI:1919241]	0.107005	4.46118	0.44274	0.714328	18.1908	22.7666	21.916	24.5647	20.8048	22.6138
ENSMUSG00000021696	Elovl7	ELOVL family member 7, elongation of long chain fatty acids (yeast) [Source:MGI Symbol;Acc:MGI:1921809]	-1.02414	2.0768	8.44704e-05	0.00141186	6.33744	4.59326	5.64503	3.19022	2.46261	2.50271
ENSMUSG00000021699	Pde4d	phosphodiesterase 4D, cAMP specific [Source:MGI Symbol;Acc:MGI:99555]	0.0883948	6.1708	0.410685	0.688072	69.0077	62.708	77.2595	74.8638	77.0202	70.1654
ENSMUSG00000021703	Serinc5	serine incorporator 5 [Source:MGI Symbol;Acc:MGI:2444223]	0.231887	5.03202	0.0386702	0.17031	28.8706	28.5581	32.2099	34.2417	36.4296	34.5017
ENSMUSG00000021704	Mtx3	metaxin 3 [Source:MGI Symbol;Acc:MGI:2686040]	0.14316	5.01281	0.47045	0.735434	26.2886	35.0486	29.9962	40.7285	37.1939	23.1501
ENSMUSG00000021706	Zfyve16	zinc finger, FYVE domain containing 16 [Source:MGI Symbol;Acc:MGI:2145181]	-0.162094	5.25395	0.179973	0.436743	36.3816	40.4407	43.5	35.4114	39.4017	32.7141
ENSMUSG00000021707	Dhfr	dihydrofolate reductase [Source:MGI Symbol;Acc:MGI:94890]	0.875703	2.88204	3.87704e-05	0.000728209	4.6944	5.7915	4.42748	8.61359	8.40684	10.4578
ENSMUSG00000021708	Rasgrf2	RAS protein-specific guanine nucleotide-releasing factor 2 [Source:MGI Symbol;Acc:MGI:109137]	-0.176208	4.07702	0.290379	0.574083	14.2006	17.9736	20.9198	15.4194	15.7947	15.8207
ENSMUSG00000021709	Erbin	Erbb2 interacting protein [Source:MGI Symbol;Acc:MGI:1890169]	0.192748	8.93704	0.0387477	0.170338	446.203	464.518	460.9	503.629	537.443	526.553
ENSMUSG00000021710	Nln	neurolysin (metallopeptidase M3 family) [Source:MGI Symbol;Acc:MGI:1923055]	-0.640585	3.22639	0.00126049	0.012709	12.5575	9.38623	11.9542	6.8058	6.70849	8.13382
ENSMUSG00000021711	Trappc13	trafficking protein particle complex 13 [Source:MGI Symbol;Acc:MGI:1914225]	-0.0681801	5.57621	0.540068	0.781815	54.455	44.9341	46.7099	46.1518	48.5728	44.4232
ENSMUSG00000021712	Trim23	tripartite motif-containing 23 [Source:MGI Symbol;Acc:MGI:1933161]	0.236404	5.33354	0.029315	0.140861	40.3718	35.0486	35.0878	42.7489	43.9873	43.2612
ENSMUSG00000021713	Ppwd1	peptidylprolyl isomerase domain and WD repeat containing 1 [Source:MGI Symbol;Acc:MGI:2443069]	0.0220836	4.42707	0.88053	0.965548	21.1248	22.5669	19.7023	19.8857	24.1166	20.2899
ENSMUSG00000021715	Cwc27	CWC27 spliceosome-associated protein [Source:MGI Symbol;Acc:MGI:1914535]	0.15546	4.84721	0.176654	0.432329	26.5234	25.4626	29.1107	30.0944	30.3156	29.8538
ENSMUSG00000021716	Srek1ip1	splicing regulatory glutamine/lysine-rich protein 1interacting protein 1 [Source:MGI Symbol;Acc:MGI:1914538]	-0.312423	4.06206	0.0440157	0.185232	18.7776	19.072	17.1565	12.7609	14.3511	17.0721
ENSMUSG00000021725	Parp8	poly (ADP-ribose) polymerase family, member 8 [Source:MGI Symbol;Acc:MGI:1098713]	-0.0932053	5.94387	0.446716	0.717316	60.0883	64.3056	65.6373	63.1663	65.5564	49.518
ENSMUSG00000021728	Emb	embigin [Source:MGI Symbol;Acc:MGI:95321]	0.0376433	7.94616	0.714391	0.884581	250.329	234.855	244.507	227.994	245.157	275.567
ENSMUSG00000021731	Mrps30	mitochondrial ribosomal protein S30 [Source:MGI Symbol;Acc:MGI:1926237]	0.242881	5.23575	0.0746808	0.260744	39.0809	33.7505	30.1068	38.8143	36.8542	46.0321
ENSMUSG00000021733	Slc4a7	solute carrier family 4, sodium bicarbonate cotransporter, member 7 [Source:MGI Symbol;Acc:MGI:2443878]	0.225902	5.76688	0.0353226	0.159527	49.7606	50.5259	49.5877	61.4649	62.1597	51.7526
ENSMUSG00000021737	Psmd6	proteasome (prosome, macropain) 26S subunit, non-ATPase, 6 [Source:MGI Symbol;Acc:MGI:1913663]	0.00442059	5.61219	0.983462	1	49.878	45.1338	51.0267	45.9391	49.0824	51.2163
ENSMUSG00000021738	Atxn7	ataxin 7 [Source:MGI Symbol;Acc:MGI:2179277]	0.0134517	6.52946	0.906456	0.976812	87.4332	85.7741	102.053	97.6207	97.5703	82.679
ENSMUSG00000021748	Pdhb	pyruvate dehydrogenase (lipoamide) beta [Source:MGI Symbol;Acc:MGI:1915513]	0.151544	6.01214	0.150317	0.393451	60.5577	64.1059	58.1106	60.8268	69.3776	72.6681
ENSMUSG00000021752	Kctd6	potassium channel tetramerisation domain containing 6 [Source:MGI Symbol;Acc:MGI:1918643]	0.297319	3.29349	0.194767	0.459681	8.33256	8.68725	8.74427	12.4419	11.9734	7.32938
ENSMUSG00000021754	Map3k1	mitogen-activated protein kinase kinase kinase 1 [Source:MGI Symbol;Acc:MGI:1346872]	-0.171598	8.09196	0.0737062	0.258951	284.011	275.795	306.935	244.477	254.158	270.74
ENSMUSG00000021756	Il6st	interleukin 6 signal transducer [Source:MGI Symbol;Acc:MGI:96560]	-0.0547587	9.43137	0.601847	0.821479	686.556	655.838	767.724	689.725	699.806	641.946
[truncated: 9,224 more rows]

## Sheet: Table3. Peaks in LARP1 eCLIP
Supplemental Table3. Peaks in LARP1 eCLIP dataset annotated with overlapping gene features, where the same gene feature was present in multiple transcripts overlapping with the peak, only one transcript is recorded. Groups for pathways analysis only revelant to protein coding genes with peaks in the 5'UTR
Chromosome	Start	End	Width	Strand	Gene name	Transcript ID	Feature	Group for pathways analysis
chr1	4807880	4807881	2	+	Lypla1	ENSMUST00000027036.10	fiveUTRs	signalling
chr1	4866682	4866684	3	-	none	none	intergenic	NA
chr1	9944111	9944117	7	-	Snhg6	ENSMUSG00000098234.7	lncRNA	NA
chr1	14865986	14865988	3	+	none	none	intergenic	NA
chr1	16103625	16103630	6	-	Rpl7	ENSMUST00000058437.13	cds	ribosome proteins
chr1	16104397	16104402	6	-	Rpl7	ENSMUST00000058437.13	fiveUTRs	ribosome proteins
chr1	34472744	34472749	6	+	Ptpn18	ENSMUST00000027302.13	introns	signalling
chr1	34472744	34472749	6	+	Ptpn18	ENSMUST00000188972.2	fiveUTRs	signalling
chr1	37890544	37890545	2	+	Mrpl30	ENSMUST00000027256.11	fiveUTRs	other
chr1	38239636	38239637	2	-	Aff3	ENSMUST00000095027.8	introns	NA
chr1	38607175	38607176	2	-	Aff3	ENSMUST00000095027.8	introns	NA
chr1	39367912	39367916	5	+	Rpl31	ENSMUST00000086535.11	fiveUTRs	ribosome proteins
chr1	39370089	39370099	11	+	Rpl31	ENSMUST00000086535.11	cds	ribosome proteins
chr1	39597024	39597025	2	-	none	none	intergenic	NA
chr1	43029919	43029920	2	-	none	none	intergenic	NA
chr1	55088313	55088317	5	+	Hspe1	ENSMUST00000075242.6	fiveUTRs	protein_processing
chr1	63054252	63054253	2	-	Ino80d	ENSMUST00000165066.7	threeUTRs	NA
chr1	63177132	63177136	5	+	Eef1b2	ENSMUST00000129339.7	fiveUTRs	translation
chr1	66849683	66849688	6	-	Acadl	ENSMUST00000027153.5	introns	NA
chr1	69662448	69662449	2	-	Ikzf2	ENSMUST00000027146.8	introns	NA
chr1	72711289	72711295	7	+	Rpl37a	ENSMUST00000059980.10	fiveUTRs	ribosome proteins
chr1	80738482	80738483	2	-	Dock10	ENSMUST00000077946.11	introns	NA
chr1	83199430	83199431	2	+	Daw1	ENSMUST00000065436.9	introns	NA
chr1	86359368	86359373	6	-	Ncl	ENSMUST00000027438.7	fiveUTRs	nucleolus
chr1	91070056	91070057	2	+	Lrrfip1	ENSMUST00000068116.12	introns	NA
chr1	92473766	92473767	2	-	Ndufa10	ENSMUST00000027478.6	fiveUTRs	metabolism
chr1	92641945	92641946	2	-	Cops9	ENSMUST00000097642.3	fiveUTRs	signalling
chr1	95498587	95498591	5	+	Gm15427	ENSMUSG00000081051.4	pseudogene	NA
chr1	95499144	95499145	2	+	Gm15427	ENSMUSG00000081051.4	pseudogene	NA
chr1	130697369	130697370	2	-	Gm29427	ENSMUST00000188520.1	introns	NA
chr1	130697369	130697370	2	-	Gm29427	ENSMUST00000188520.1	threeUTRs	NA
chr1	130697369	130697370	2	-	Pfkfb2	ENSMUST00000066863.12	threeUTRs	NA
chr1	130697369	130697370	2	-	Pfkfb2	ENSMUST00000171479.7	introns	NA
chr1	131264932	131264933	2	-	Ikbke	ENSMUST00000062108.9	introns	NA
chr1	133610228	133610231	4	-	Snrpe	ENSMUST00000166915.7	fiveUTRs	splicing
chr1	134415472	134415474	3	+	Adipor1	ENSMUST00000027727.14	fiveUTRs	metabolism
chr1	134756481	134756482	2	-	Ppp1r12b	ENSMUST00000045665.12	threeUTRs	NA
chr1	135767030	135767031	2	-	none	none	intergenic	NA
chr1	138678815	138678816	2	-	Gm5833	ENSMUST00000190707.6	introns	NA
chr1	138678815	138678816	2	-	Gm5833	ENSMUSG00000100459.6	lncRNA	NA
chr1	143094608	143094609	2	-	Gm5835	ENSMUSG00000101795.2	pseudogene	NA
chr1	151444580	151444581	2	+	Trmt1l	ENSMUST00000065625.11	introns	NA
chr1	155558130	155558131	2	+	Acbd6	ENSMUST00000080138.12	fiveUTRs	metabolism
chr1	159608767	159608768	2	-	none	none	intergenic	NA
chr1	161003610	161003611	2	-	Zbtb37	ENSMUST00000162226.8	threeUTRs	NA
chr1	161035165	161035170	6	+	Gas5	ENSMUST00000161005.7	introns	NA
chr1	161035165	161035170	6	+	Gas5	ENSMUSG00000053332.13	lncRNA	NA
chr1	161035788	161035789	2	+	Gas5	ENSMUSG00000053332.13	lncRNA	NA
chr1	162740511	162740515	5	-	Prrc2c	ENSMUST00000182149.7	fiveUTRs	other
chr1	164062089	164062090	2	+	Sell	ENSMUST00000192047.5	fiveUTRs	signalling
chr1	165870306	165870307	2	-	Pou2f1	ENSMUST00000111427.8	threeUTRs	NA
chr1	166385669	166385670	2	+	Tada1	ENSMUST00000027846.7	introns	NA
chr1	166946415	166946416	2	-	Gm6286	ENSMUSG00000086925.1	pseudogene	NA
chr1	169680584	169680585	2	+	Rgs5	ENSMUST00000027997.8	introns	NA
chr1	171247111	171247112	2	-	Ndufs2	ENSMUST00000013737.12	fiveUTRs	metabolism
chr1	171335872	171335873	2	+	Dedd	ENSMUST00000111300.7	fiveUTRs	signalling
chr1	171335872	171335873	2	+	Dedd	ENSMUST00000111300.7	introns	signalling
chr1	171589158	171589159	2	-	Ly9	ENSMUST00000068878.13	introns	NA
chr1	178765173	178765174	2	+	Kif26b	ENSMUST00000161017.7	introns	NA
chr1	182124790	182124795	6	+	Srp9	ENSMUST00000111018.1	fiveUTRs	protein_processing
chr10	6897256	6897257	2	-	Ipcef1	ENSMUST00000105617.7	introns	NA
chr10	12582135	12582136	2	-	Utrn	ENSMUST00000076817.4	introns	NA
chr10	14655875	14655876	2	-	Vta1	ENSMUST00000154132.7	introns	NA
chr10	18023149	18023150	2	-	Abracl	ENSMUST00000020002.8	fiveUTRs	other
chr10	20208476	20208480	5	+	Map7	ENSMUST00000020173.15	introns	NA
chr10	23787017	23787025	9	-	Rps12	ENSMUST00000218107.1	fiveUTRs	ribosome proteins
chr10	23787017	23787025	9	-	Rps12	ENSMUST00000218221.1	introns	ribosome proteins
chr10	23787194	23787199	6	-	Rps12	ENSMUST00000218221.1	cds	ribosome proteins
chr10	23787194	23787199	6	-	Rps12	ENSMUST00000218107.1	fiveUTRs	ribosome proteins
chr10	29699245	29699247	3	-	Gm10275	ENSMUSG00000069682.6	pseudogene	NA
chr10	34019545	34019547	3	-	Rwdd1	ENSMUST00000019917.5	fiveUTRs	other
chr10	42824597	42824598	2	+	Sec63	ENSMUST00000019937.4	introns	NA
chr10	42895547	42895549	3	+	Scml4	ENSMUST00000063063.13	fiveUTRs	other
chr10	42895547	42895549	3	+	Scml4	ENSMUST00000063063.13	introns	other
chr10	45636046	45636047	2	+	Hace1	ENSMUST00000037044.12	introns	NA
chr10	56355092	56355093	2	-	Rps8-ps1	ENSMUSG00000071303.4	pseudogene	NA
chr10	57794605	57794610	6	+	Smpdl3a	ENSMUST00000020022.7	fiveUTRs	other
chr10	58413423	58413424	2	+	Lims1	ENSMUST00000020078.13	introns	NA
chr10	60002844	60002845	2	+	Ascc1	ENSMUST00000050516.13	fiveUTRs	signalling
chr10	62507750	62507753	4	-	Srgn	ENSMUST00000160987.7	fiveUTRs	protein_processing
chr10	62507750	62507753	4	-	Srgn	ENSMUST00000162161.1	introns	protein_processing
chr10	62581011	62581012	2	-	Ddx21	ENSMUST00000045866.8	threeUTRs	NA
chr10	62588731	62588732	2	-	Ddx21	ENSMUST00000045866.8	cds	NA
chr10	62638431	62638432	2	-	Ddx50	ENSMUST00000020270.5	introns	NA
chr10	63259172	63259173	2	+	Herc4	ENSMUST00000020258.9	introns	NA
chr10	68508641	68508642	2	+	none	none	intergenic	NA
chr10	79888667	79888672	6	+	Gm19810	ENSMUSG00000111897.1	pseudogene	NA
chr10	80116557	80116558	2	+	Stk11	ENSMUST00000003152.13	fiveUTRs	signalling
chr10	80292460	80292465	6	+	Rps15	ENSMUST00000068408.13	fiveUTRs	ribosome proteins
chr10	80292854	80292855	2	+	Rps15	ENSMUST00000068408.13	cds	ribosome proteins
chr10	80293653	80293654	2	+	Rps15	ENSMUST00000068408.13	cds	ribosome proteins
chr10	80293684	80293685	2	+	Rps15	ENSMUST00000068408.13	cds	ribosome proteins
chr10	81176646	81176651	6	+	Eef2	ENSMUST00000047864.10	fiveUTRs	translation
chr10	81369827	81369828	2	-	Fzr1	ENSMUST00000140901.7	introns	NA
chr10	84595681	84595682	2	+	Tcp11l2	ENSMUST00000020223.7	introns	NA
chr10	85957746	85957749	4	-	Rtcb	ENSMUST00000001834.3	fiveUTRs	other
chr10	91123960	91123963	4	-	Slc25a3	ENSMUST00000076694.12	fiveUTRs	other
chr10	93395746	93395747	2	+	none	none	intergenic	NA
chr10	93589642	93589648	7	-	Snrpf	ENSMUST00000020203.6	fiveUTRs	splicing
chr10	111473229	111473233	5	+	Nap1l1	ENSMUST00000065917.15	fiveUTRs	other
chr10	115269945	115269947	3	+	Gm8942	ENSMUSG00000111964.1	pseudogene	NA
chr10	116571014	116571015	2	-	Cnot2	ENSMUST00000168036.7	introns	other
chr10	116571014	116571015	2	-	Cnot2	ENSMUST00000168036.7	fiveUTRs	other
chr10	117063050	117063051	2	-	Cct2	ENSMUST00000047672.8	cds	protein_processing
chr10	117063050	117063051	2	-	Cct2	ENSMUST00000047672.8	introns	protein_processing
chr10	117063773	117063778	6	-	Cct2	ENSMUST00000047672.8	fiveUTRs	protein_processing
chr10	118864853	118864854	2	-	Dyrk2	ENSMUST00000004281.9	introns	NA
chr10	120548798	120548799	2	-	none	none	intergenic	NA
chr10	127092679	127092680	2	+	Agap2	ENSMUST00000039259.6	threeUTRs	NA
chr10	128035648	128035651	4	+	Naca	ENSMUST00000073868.8	fiveUTRs	protein_processing
chr10	128036488	128036492	5	+	Naca	ENSMUST00000073868.8	fiveUTRs	protein_processing
chr10	128036488	128036492	5	+	Naca	ENSMUST00000073868.8	cds	protein_processing
chr10	128036488	128036492	5	+	Naca	ENSMUST00000073868.8	introns	protein_processing
chr10	128046193	128046194	2	+	Naca	ENSMUST00000073868.8	cds	protein_processing
chr10	128337804	128337806	3	+	Cs	ENSMUST00000005826.8	fiveUTRs	metabolism
chr10	128493847	128493848	2	-	Myl6	ENSMUST00000164181.1	fiveUTRs	other
chr10	128548317	128548318	2	-	Rpl41	ENSMUST00000177163.7	threeUTRs	ribosome proteins
chr10	128548662	128548663	2	-	Rpl41	ENSMUST00000177163.7	cds	ribosome proteins
chr10	128548957	128548974	18	-	Rpl41	ENSMUST00000177163.7	cds	ribosome proteins
chr10	128548957	128548974	18	-	Rpl41	ENSMUST00000177163.7	fiveUTRs	ribosome proteins
chr10	128548957	128548974	18	-	Rpl41	ENSMUST00000176683.7	introns	ribosome proteins
chr10	128549109	128549114	6	-	Rpl41	ENSMUST00000177163.7	fiveUTRs	ribosome proteins
chr10	128626086	128626112	27	-	Rps26	ENSMUST00000026420.6	cds	ribosome proteins
chr10	128626223	128626237	15	-	Rps26	ENSMUST00000026420.6	cds	ribosome proteins
chr10	128626494	128626497	4	-	Rps26	ENSMUST00000026420.6	fiveUTRs	ribosome proteins
chr10	128704710	128704711	2	-	Cdk2	ENSMUST00000026415.8	introns	NA
chr10	128764085	128764086	2	+	Pym1	ENSMUST00000163377.9	introns	NA
chr10	128821764	128821766	3	+	none	none	intergenic	NA
chr11	4171021	4171022	2	+	Sf3a1	ENSMUST00000002198.3	introns	NA
chr11	5326464	5326465	2	-	Znrf3	ENSMUST00000109867.7	introns	NA
chr11	5798427	5798428	2	+	Dbnl	ENSMUST00000109845.7	introns	NA
chr11	21106399	21106400	2	+	Peli1	ENSMUST00000093290.11	introns	signalling
chr11	21106399	21106400	2	+	Peli1	ENSMUST00000093290.11	fiveUTRs	signalling
chr11	22990625	22990632	8	+	Cct4	ENSMUST00000173867.7	fiveUTRs	protein_processing
chr11	29546723	29546726	4	-	Rps27a	ENSMUST00000102844.3	cds	ribosome proteins
chr11	29546756	29546761	6	-	Rps27a	ENSMUST00000102844.3	cds	ribosome proteins
chr11	29547232	29547257	26	-	Rps27a	ENSMUST00000102844.3	cds	ribosome proteins
chr11	29547715	29547718	4	-	Rps27a	ENSMUST00000102844.3	cds	ribosome proteins
chr11	29547856	29547861	6	-	Rps27a	ENSMUST00000102844.3	fiveUTRs	ribosome proteins
chr11	29694035	29694036	2	+	Rtn4	ENSMUST00000102842.9	introns	NA
chr11	33145757	33145759	3	-	Fgf18	ENSMUST00000109363.7	introns	signalling
chr11	33145757	33145759	3	-	Fgf18	ENSMUST00000109363.7	fiveUTRs	signalling
chr11	33163066	33163072	7	-	Npm1	ENSMUST00000075641.9	fiveUTRs	nucleolus
chr11	34249453	34249454	2	-	Dock2	ENSMUST00000093193.11	introns	NA
chr11	45877881	45877882	2	+	Clint1	ENSMUST00000109260.2	introns	NA
chr11	46355918	46355919	2	-	Itk	ENSMUST00000109237.8	introns	NA
chr11	48800360	48800365	6	+	Rack1	ENSMUST00000020640.7	fiveUTRs	ribosome proteins
chr11	52254598	52254599	2	-	Tcf7	ENSMUST00000086844.9	introns	NA
chr11	52264526	52264527	2	-	Tcf7	ENSMUST00000086844.9	introns	NA
chr11	54866442	54866454	13	+	Hint1	ENSMUST00000020504.5	fiveUTRs	other
chr11	62602876	62602892	17	+	2410006H16Rik	ENSMUSG00000086841.1	lncRNA	NA
chr11	62603269	62603270	2	+	2410006H16Rik	ENSMUSG00000086841.1	lncRNA	NA
chr11	68901591	68901599	9	+	Rpl26	ENSMUST00000073471.12	fiveUTRs	ribosome proteins
chr11	68902398	68902399	2	+	Rpl26	ENSMUST00000073471.12	cds	ribosome proteins
chr11	68903242	68903243	2	+	Rpl26	ENSMUST00000073471.12	cds	ribosome proteins
chr11	68904458	68904459	2	+	Rpl26	ENSMUST00000073471.12	cds	ribosome proteins
chr11	72982439	72982440	2	+	Atp2a3	ENSMUST00000021142.7	introns	NA
chr11	75732933	75732937	5	+	Ywhae	ENSMUST00000067664.9	fiveUTRs	signalling
chr11	78181178	78181198	21	-	Rpl23a	ENSMUST00000102483.4	cds	ribosome proteins
chr11	78181421	78181423	3	-	Rpl23a	ENSMUST00000102483.4	cds	ribosome proteins
chr11	78183550	78183555	6	-	Rpl23a	ENSMUST00000102483.4	fiveUTRs	ribosome proteins
chr11	83530490	83530516	27	-	Ccl5	ENSMUST00000035938.2	fiveUTRs	signalling
chr11	85111086	85111087	2	+	none	none	intergenic	NA
chr11	86630573	86630574	2	-	Gm11478	ENSMUSG00000083992.1	pseudogene	NA
chr11	86630573	86630574	2	-	Vmp1	ENSMUST00000018315.9	introns	NA
chr11	86630885	86630886	2	-	Gm11478	ENSMUSG00000083992.1	pseudogene	NA
chr11	86630885	86630886	2	-	Vmp1	ENSMUST00000018315.9	introns	NA
chr11	93955869	93955872	4	-	Gm20390	ENSMUST00000170303.1	introns	NA
chr11	93955869	93955872	4	-	Nme2	ENSMUST00000021217.10	fiveUTRs	other
chr11	95765937	95765938	2	+	Zfp652	ENSMUST00000107717.7	threeUTRs	NA
chr11	96392079	96392081	3	+	Gm11531	ENSMUSG00000075587.5	pseudogene	NA
chr11	96609905	96609906	2	+	Skap1	ENSMUST00000103154.10	introns	NA
chr11	97664758	97664759	2	+	Mllt6	ENSMUST00000044730.11	introns	NA
chr11	97781848	97781849	2	-	Rpl23	ENSMUST00000103146.4	cds	ribosome proteins
chr11	97782376	97782381	6	-	Rpl23	ENSMUST00000103146.4	fiveUTRs	ribosome proteins
chr11	98026960	98026967	8	+	Rpl19	ENSMUST00000092425.10	introns	ribosome proteins
chr11	98026960	98026967	8	+	Rpl19	ENSMUST00000092425.10	fiveUTRs	ribosome proteins
chr11	98027898	98027920	23	+	Rpl19	ENSMUST00000092425.10	cds	ribosome proteins
chr11	98028420	98028424	5	+	Rpl19	ENSMUST00000092425.10	cds	ribosome proteins
chr11	98029484	98029485	2	+	Gm27597	ENSMUSG00000098992.1	miRNA	NA
chr11	98029484	98029485	2	+	Rpl19	ENSMUST00000092425.10	cds	ribosome proteins
chr11	98029843	98029883	41	+	Rpl19	ENSMUST00000092425.10	cds	ribosome proteins
chr11	99149342	99149343	2	-	Ccr7	ENSMUST00000103134.3	introns	NA
chr11	100463418	100463419	2	-	Klhl11	ENSMUST00000056665.3	cds	NA
chr11	100787128	100787129	2	-	Stat5b	ENSMUST00000107358.8	introns	NA
chr11	101253739	101253740	2	+	Vps25	ENSMUST00000007533.14	fiveUTRs	protein_processing
chr11	101442422	101442430	9	+	Rpl27	ENSMUST00000077856.12	fiveUTRs	ribosome proteins
chr11	101442745	101442746	2	+	Rpl27	ENSMUST00000077856.12	cds	ribosome proteins
chr11	101445283	101445286	4	+	Rpl27	ENSMUST00000077856.12	cds	ribosome proteins
chr11	106500914	106500919	6	+	Snord104	ENSMUSG00000065126.1	snoRNA	NA
chr11	107437598	107437599	2	-	Pitpnc1	ENSMUST00000103064.9	introns	NA
chr11	114668580	114668595	16	+	Rpl38	ENSMUST00000106602.9	fiveUTRs	ribosome proteins
chr11	114668782	114668804	23	+	Rpl38	ENSMUST00000106602.9	fiveUTRs	ribosome proteins
chr11	114671795	114671804	10	+	Rpl38	ENSMUST00000106602.9	cds	ribosome proteins
chr11	115419939	115419945	7	-	Atp5h	ENSMUST00000043931.8	fiveUTRs	metabolism
chr11	117158174	117158175	2	+	Sec14l1	ENSMUST00000021177.14	introns	NA
chr11	117158174	117158175	2	+	Sec14l1	ENSMUST00000090433.5	threeUTRs	NA
chr11	118014562	118014563	2	+	Pgs1	ENSMUST00000132676.7	introns	NA
chr11	119428012	119428013	2	+	Rnf213	ENSMUST00000093902.11	introns	NA
chr11	119428012	119428013	2	+	Rnf213	ENSMUST00000093902.11	cds	NA
chr11	120348027	120348030	4	-	Actg1	ENSMUST00000071555.12	cds	NA
chr12	7086992	7086993	2	+	none	none	intergenic	NA
chr12	10579456	10579457	2	+	none	none	intergenic	NA
chr12	16207988	16207989	2	-	Gm36372	ENSMUST00000221011.1	introns	NA
chr12	16207988	16207989	2	-	Gm36372	ENSMUSG00000113975.1	lncRNA	NA
chr12	28631656	28631671	16	-	Rps7	ENSMUST00000074267.4	cds	ribosome proteins
chr12	28635596	28635599	4	-	Rps7	ENSMUST00000074267.4	cds	ribosome proteins
chr12	28635872	28635877	6	-	Rps7	ENSMUST00000074267.4	fiveUTRs	ribosome proteins
chr12	62282378	62282381	4	-	none	none	intergenic	NA
chr12	69158672	69158673	2	-	Rps29	ENSMUST00000037023.8	cds	NA
chr12	69158708	69158709	2	-	Rps29	ENSMUST00000037023.8	cds	NA
chr12	69159029	69159030	2	-	Rps29	ENSMUST00000037023.8	cds	NA
chr12	69184031	69184035	5	-	Gm49383	ENSMUST00000223192.1	introns	NA
chr12	69184031	69184035	5	-	Gm49383	ENSMUST00000223192.1	threeUTRs	NA
chr12	69184031	69184035	5	-	Rpl36al	ENSMUST00000054544.6	fiveUTRs	ribosome proteins
chr12	69467891	69467893	3	-	5830428M24Rik	ENSMUST00000223143.1	introns	NA
chr12	69467891	69467893	3	-	5830428M24Rik	ENSMUSG00000113035.1	lncRNA	NA
chr12	70974669	70974670	2	+	Psma3	ENSMUST00000160027.7	fiveUTRs	protein_processing
chr12	73608191	73608192	2	+	Prkch	ENSMUST00000021527.14	introns	NA
chr12	75630975	75630980	6	-	AC124742.1	ENSMUST00000238938.1	cds	NA
chr12	75630975	75630980	6	-	Wdr89	ENSMUST00000062370.8	threeUTRs	NA
chr12	75631371	75631376	6	-	Wdr89	ENSMUST00000062370.8	threeUTRs	NA
chr12	81485099	81485101	3	-	Cox16	ENSMUST00000110340.8	fiveUTRs	metabolism
chr12	81485099	81485101	3	-	Gm20498	ENSMUST00000164386.7	introns	NA
chr12	83661293	83661294	2	+	Rbm25	ENSMUST00000048155.15	introns	NA
chr12	84765366	84765367	2	-	Npc2	ENSMUST00000021668.9	cds	NA
chr12	87443922	87443925	4	+	Slirp	ENSMUST00000161023.7	fiveUTRs	other
chr12	100744951	100744953	3	-	Gm2614	ENSMUSG00000113113.1	pseudogene	NA
chr12	101975682	101975683	2	-	Ndufb1-ps	ENSMUST00000221227.1	introns	metabolism
chr12	101975682	101975683	2	-	Ndufb1-ps	ENSMUST00000221422.1	fiveUTRs	metabolism
chr12	101975733	101975734	2	-	Ndufb1-ps	ENSMUST00000221422.1	fiveUTRs	metabolism
chr12	101975733	101975734	2	-	Ndufb1-ps	ENSMUST00000221227.1	introns	metabolism
chr12	103443499	103443502	4	-	Ifi27l2a	ENSMUST00000055071.8	cds	signalling
chr12	103443659	103443660	2	-	Ifi27l2a	ENSMUST00000055071.8	fiveUTRs	signalling
chr12	109895127	109895130	4	-	Gm3379	ENSMUSG00000113625.1	pseudogene	NA
chr12	110315924	110315926	3	+	Gm6988	ENSMUSG00000113198.1	pseudogene	NA
chr12	110485790	110485796	7	+	Ppp2r5c	ENSMUST00000221715.1	fiveUTRs	signalling
chr12	110898079	110898084	6	+	Tecpr2	ENSMUST00000165978.2	introns	NA
chr12	111059496	111059498	3	+	Rcor1	ENSMUST00000084968.13	introns	NA
chr12	111257778	111257779	2	+	Traf3	ENSMUST00000117269.7	introns	NA
chr12	111966972	111966976	5	-	Atp5mpl	ENSMUST00000021719.6	fiveUTRs	metabolism
chr12	116352518	116352519	2	+	Esyt2	ENSMUST00000100986.3	introns	NA
chr13	3298868	3298869	2	+	Gm9616	ENSMUSG00000114003.1	pseudogene	NA
chr13	17774212	17774213	2	-	Cdk13	ENSMUST00000223490.1	introns	splicing
chr13	17774212	17774213	2	-	Cdk13	ENSMUST00000222800.1	fiveUTRs	splicing
chr13	21783382	21783384	3	-	H3c11	ENSMUST00000189457.1	fiveUTRs	other
chr13	23408776	23408777	2	+	none	none	intergenic	NA
chr13	23544464	23544468	5	+	H3c7	ENSMUST00000075558.4	fiveUTRs	other
chr13	23562378	23562380	3	-	H3c6	ENSMUST00000105107.1	fiveUTRs	other
chr13	27078815	27078817	3	-	none	none	intergenic	NA
chr13	30545310	30545316	7	-	Uqcrfs1	ENSMUST00000042834.3	fiveUTRs	metabolism
chr13	32017314	32017315	2	-	Gmds	ENSMUST00000041859.8	introns	NA
chr13	43398392	43398396	5	+	Nol7	ENSMUST00000071926.4	fiveUTRs	nucleolus
chr13	45402435	45402436	2	+	Mylip	ENSMUST00000038275.10	introns	NA
chr13	45477239	45477240	2	+	none	none	intergenic	NA
chr13	46525170	46525171	2	-	none	none	intergenic	NA
chr13	55322038	55322041	4	+	Prelid1	ENSMUST00000021942.7	fiveUTRs	other
chr13	68299074	68299075	2	+	none	none	intergenic	NA
chr13	73810762	73810763	2	+	Slc12a7	ENSMUST00000017900.8	introns	NA
chr13	75644863	75644864	2	+	Gm4149	ENSMUSG00000074800.4	pseudogene	NA
chr13	75645184	75645196	13	+	none	none	intergenic	NA
chr13	86046783	86046787	5	-	Cox7c	ENSMUST00000131011.1	fiveUTRs	metabolism
chr13	90089566	90089567	2	-	Xrcc4	ENSMUST00000022115.13	fiveUTRs	other
chr13	90923167	90923171	5	+	Rps23	ENSMUST00000051955.8	fiveUTRs	ribosome proteins
chr13	90923705	90923706	2	+	Rps23	ENSMUST00000051955.8	cds	ribosome proteins
chr13	90923734	90923735	2	+	Rps23	ENSMUST00000051955.8	cds	ribosome proteins
chr13	90924386	90924387	2	+	Rps23	ENSMUST00000051955.8	cds	ribosome proteins
chr13	94788925	94788926	2	+	Tbca	ENSMUST00000046644.6	fiveUTRs	other
chr13	97131887	97131889	3	-	Nsa2	ENSMUST00000073456.8	cds	NA
chr13	97135528	97135529	2	-	Nsa2	ENSMUST00000073456.8	cds	NA
chr13	97293347	97293348	2	-	none	none	intergenic	NA
chr13	98316979	98316980	2	-	Btf3	ENSMUST00000152704.7	fiveUTRs	protein_processing
chr13	101680880	101680881	2	-	Pik3r1	ENSMUST00000055518.12	threeUTRs	NA
chr13	101756261	101756262	2	-	Pik3r1	ENSMUST00000055518.12	introns	NA
chr13	102537622	102537623	2	+	none	none	intergenic	NA
chr13	104431397	104431399	3	-	none	none	intergenic	NA
chr13	108044466	108044467	2	+	Smim15	ENSMUST00000095458.5	fiveUTRs	other
chr13	111593649	111593651	3	-	Gm10736	ENSMUSG00000096842.1	pseudogene	NA
chr13	113813872	113813873	2	+	Arl15	ENSMUST00000091201.6	introns	NA
chr13	116987517	116987518	2	-	Parp8	ENSMUST00000022239.7	introns	NA
chr14	18270977	18270983	7	-	Rpl15	ENSMUST00000080281.13	fiveUTRs	ribosome proteins
chr14	19133206	19133207	2	+	none	none	intergenic	NA
chr14	19823818	19823821	4	-	Rtraf	ENSMUST00000022341.6	fiveUTRs	other
chr14	20393544	20393545	2	-	Mrps16	ENSMUST00000061444.4	fiveUTRs	other
chr14	20510812	20510813	2	-	Ppp3cb	ENSMUST00000159027.7	introns	NA
chr14	24490720	24490722	3	+	Rps24	ENSMUST00000112384.9	fiveUTRs	ribosome proteins
chr14	24491782	24491785	4	+	Rps24	ENSMUST00000112384.9	cds	ribosome proteins
chr14	24491782	24491785	4	+	Rps24	ENSMUST00000224568.1	fiveUTRs	ribosome proteins
chr14	28250342	28250343	2	+	Erc2	ENSMUST00000210135.1	introns	NA
chr14	31186134	31186135	2	-	Nisch	ENSMUST00000168206.7	introns	NA
chr14	31186134	31186135	2	-	Nisch	ENSMUST00000165981.7	threeUTRs	NA
chr14	34170640	34170642	3	+	Rpl23a-ps3	ENSMUSG00000078126.4	pseudogene	NA
chr14	40054500	40054501	2	+	none	none	intergenic	NA
chr14	52103998	52104001	4	-	Hnrnpc	ENSMUST00000111610.11	fiveUTRs	splicing
chr14	54360844	54360845	2	+	Oxa1l	ENSMUST00000000985.6	fiveUTRs	metabolism
chr14	54426912	54426913	2	+	Mrpl52	ENSMUST00000010550.11	fiveUTRs	other
chr14	55606977	55606978	2	+	Irf9	ENSMUST00000134863.7	introns	NA
chr14	73374205	73374206	2	-	Itm2b	ENSMUST00000022704.8	introns	NA
chr14	74732360	74732361	2	+	Esd	ENSMUST00000022573.16	fiveUTRs	other
chr14	75787000	75787001	2	-	Slc25a30	ENSMUST00000022580.7	fiveUTRs	other
chr14	75845331	75845335	5	+	Tpt1	ENSMUST00000110894.8	fiveUTRs	signalling
chr14	75845642	75845643	2	+	Tpt1	ENSMUST00000110894.8	cds	signalling
chr14	75845642	75845643	2	+	Tpt1	ENSMUST00000142061.2	introns	signalling
chr14	75845680	75845681	2	+	Tpt1	ENSMUST00000110894.8	cds	signalling
chr14	75845680	75845681	2	+	Tpt1	ENSMUST00000142061.2	introns	signalling
chr14	75846158	75846159	2	+	Tpt1	ENSMUST00000110894.8	introns	signalling
chr14	75846332	75846334	3	+	Tpt1	ENSMUST00000110894.8	cds	signalling
chr14	75846380	75846388	9	+	Tpt1	ENSMUST00000110894.8	cds	signalling
chr14	75846778	75846787	10	+	Tpt1	ENSMUST00000110894.8	cds	signalling
chr14	105681827	105681829	3	+	Gm10076	ENSMUSG00000060143.7	lncRNA	NA
chr14	118119298	118119299	2	-	Tgds	ENSMUST00000228543.1	introns	NA
chr15	5116645	5116650	6	+	Rpl37	ENSMUST00000045356.8	fiveUTRs	ribosome proteins
chr15	5117383	5117384	2	+	Rpl37	ENSMUST00000045356.8	cds	ribosome proteins
chr15	5117670	5117687	18	+	Rpl37	ENSMUST00000045356.8	cds	ribosome proteins
chr15	5118573	5118576	4	+	Rpl37	ENSMUST00000045356.8	cds	ribosome proteins
chr15	8420063	8420064	2	-	Nipbl	ENSMUST00000052965.7	introns	other
chr15	8420063	8420064	2	-	Nipbl	ENSMUST00000052965.7	fiveUTRs	other
chr15	25984443	25984444	2	+	Zfp622	ENSMUST00000061875.7	fiveUTRs	other
chr15	31601760	31601761	2	-	Cct5	ENSMUST00000022842.15	fiveUTRs	protein_processing
chr15	34442728	34442738	11	-	Rpl30	ENSMUST00000142643.1	cds	ribosome proteins
chr15	34443066	34443069	4	-	Rpl30	ENSMUST00000079735.11	fiveUTRs	ribosome proteins
chr15	34443214	34443220	7	-	Rpl30	ENSMUST00000079735.11	fiveUTRs	ribosome proteins
chr15	35937250	35937251	2	-	Cox6c	ENSMUST00000014457.14	cds	metabolism
chr15	35938156	35938158	3	-	Cox6c	ENSMUST00000014457.14	fiveUTRs	metabolism
chr15	36608966	36608972	7	-	Pabpc1	ENSMUST00000001809.14	fiveUTRs	translation
chr15	37943307	37943308	2	-	Rrm2b	ENSMUST00000022901.15	introns	NA
chr15	43282702	43282706	5	-	Eif3e	ENSMUST00000022960.3	fiveUTRs	translation
chr15	51865476	51865479	4	-	Eif3h	ENSMUST00000022925.9	fiveUTRs	translation
chr15	60173110	60173111	2	-	Gm2682	ENSMUSG00000115681.1	lncRNA	NA
chr15	60173110	60173111	2	-	Gm2682	ENSMUST00000227875.1	introns	NA
chr15	75909296	75909302	7	-	Eef1d	ENSMUST00000154584.8	fiveUTRs	translation
chr15	76904084	76904091	8	+	Rpl8	ENSMUST00000004072.9	fiveUTRs	ribosome proteins
chr15	77701098	77701099	2	+	Apol7e	ENSMUST00000096358.5	introns	metabolism
chr15	77701098	77701099	2	+	Apol7e	ENSMUST00000096358.5	fiveUTRs	metabolism
chr15	77928955	77928956	2	-	Txn2	ENSMUST00000005487.11	fiveUTRs	other
chr15	78406729	78406733	5	+	Mpst	ENSMUST00000167140.7	fiveUTRs	other
chr15	78572760	78572775	16	-	Rac2	ENSMUST00000043214.7	fiveUTRs	signalling
chr15	78926727	78926729	3	+	Lgals1	ENSMUST00000089377.5	fiveUTRs	signalling
chr15	79075232	79075233	2	+	Eif3l	ENSMUST00000040518.5	fiveUTRs	translation
chr15	79714098	79714099	2	+	Gtpbp1	ENSMUST00000046463.9	introns	NA
chr15	80082446	80082447	2	-	Rpl3	ENSMUST00000081650.14	cds	ribosome proteins
chr15	80083347	80083352	6	-	Rpl3	ENSMUST00000081650.14	fiveUTRs	ribosome proteins
chr15	80255501	80255503	3	+	Atf4	ENSMUST00000109605.4	fiveUTRs	other
chr15	80811274	80811275	2	+	Tnrc6b	ENSMUST00000067689.8	introns	NA
chr15	81585922	81585923	2	+	Ep300	ENSMUST00000068387.10	fiveUTRs	other
chr15	82047559	82047564	6	-	Snu13	ENSMUST00000080622.8	fiveUTRs	splicing
chr15	82354204	82354205	2	-	Ndufa6	ENSMUST00000023085.6	cds	NA
chr15	96297878	96297879	2	+	Arid2	ENSMUST00000134985.8	introns	NA
chr15	97377465	97377466	2	+	Pced1b	ENSMUST00000059433.7	fiveUTRs	other
chr15	97377465	97377466	2	+	Pced1b	ENSMUST00000059433.7	introns	other
chr15	98679980	98679981	2	+	none	none	intergenic	NA
chr15	98858116	98858117	2	-	Kmt2d	ENSMUST00000178486.8	cds	NA
chr15	99706846	99706847	2	-	Gm17241	ENSMUSG00000115938.1	pseudogene	NA
chr15	100662413	100662414	2	-	Bin2	ENSMUST00000183211.7	introns	NA
chr15	102073924	102073928	5	+	Eif4b	ENSMUST00000169681.2	fiveUTRs	translation
chr15	102198751	102198752	2	-	none	none	intergenic	NA
chr15	102326491	102326510	20	+	Pfdn5	ENSMUST00000166658.7	cds	protein_processing
chr15	102326491	102326510	20	+	Pfdn5	ENSMUST00000062492.10	introns	protein_processing
chr15	102326491	102326510	20	+	Pfdn5	ENSMUST00000062492.10	fiveUTRs	protein_processing
chr15	102328521	102328522	2	+	Pfdn5	ENSMUST00000166658.7	introns	protein_processing
chr15	102328521	102328522	2	+	Pfdn5	ENSMUST00000166658.7	cds	protein_processing
chr15	102634978	102634981	4	+	Rpl39-ps	ENSMUSG00000036305.7	pseudogene	NA
chr16	19983016	19983021	6	-	Klhl6	ENSMUST00000058839.9	fiveUTRs	signalling
chr16	20692199	20692200	2	+	Eif4g1	ENSMUST00000044783.13	introns	NA
chr16	23107760	23107763	4	+	Eif4a2	ENSMUST00000023599.12	fiveUTRs	translation
chr16	33056481	33056498	18	+	Rpl35a	ENSMUST00000078804.11	fiveUTRs	ribosome proteins
chr16	33057142	33057174	33	+	Rpl35a	ENSMUST00000078804.11	fiveUTRs	ribosome proteins
chr16	33057142	33057174	33	+	Rpl35a	ENSMUST00000078804.11	cds	ribosome proteins
chr16	33738239	33738240	2	+	Heg1	ENSMUST00000232568.1	cds	NA
chr16	35573599	35573602	4	-	Gm5963	ENSMUSG00000052192.5	pseudogene	NA
chr16	39116393	39116394	2	-	none	none	intergenic	NA
chr16	42921363	42921364	2	+	Zbtb20	ENSMUST00000114694.8	fiveUTRs	other
chr16	42921363	42921364	2	+	Zbtb20	ENSMUST00000114694.8	introns	other
chr16	44226040	44226041	2	+	Usf3	ENSMUST00000119746.7	threeUTRs	NA
chr16	45205064	45205067	4	+	Gm6030	ENSMUSG00000062284.5	pseudogene	NA
chr16	54201290	54201291	2	-	none	none	intergenic	NA
chr16	55966392	55966408	17	+	Gm28037	ENSMUSG00000098371.1	lncRNA	NA
chr16	55966392	55966408	17	+	Rpl24	ENSMUST00000023269.4	fiveUTRs	ribosome proteins
chr16	55966560	55966566	7	+	Gm28037	ENSMUSG00000098371.1	lncRNA	NA
chr16	55966560	55966566	7	+	Rpl24	ENSMUST00000023269.4	cds	ribosome proteins
chr16	76403578	76403579	2	-	Gm9843	ENSMUSG00000050299.8	pseudogene	NA
chr16	76403704	76403707	4	-	Gm9843	ENSMUSG00000050299.8	pseudogene	NA
chr16	90220754	90220759	6	+	Sod1	ENSMUST00000023707.10	fiveUTRs	other
chr16	90220840	90220841	2	+	Sod1	ENSMUST00000023707.10	fiveUTRs	other
chr16	91931589	91931592	4	-	Atp5o	ENSMUST00000023677.9	fiveUTRs	metabolism
chr16	93608254	93608255	2	+	Cbr1	ENSMUST00000039659.8	introns	NA
chr16	93608254	93608255	2	+	Cbr1	ENSMUST00000039659.8	cds	NA
chr16	94291045	94291046	2	-	Hlcs	ENSMUST00000163193.8	introns	metabolism
chr16	94291045	94291046	2	-	Hlcs	ENSMUST00000163193.8	fiveUTRs	metabolism
chr17	12916464	12916469	6	+	Tcp1	ENSMUST00000089024.12	fiveUTRs	protein_processing
chr17	13862835	13862838	4	-	Gm3355	ENSMUSG00000089883.1	pseudogene	NA
chr17	15498288	15498292	5	-	Psmb1	ENSMUST00000232500.1	introns	protein_processing
chr17	15498288	15498292	5	-	Psmb1	ENSMUST00000014913.10	fiveUTRs	protein_processing
chr17	23812368	23812369	2	+	Srrm2	ENSMUST00000190686.6	introns	NA
chr17	23821950	23821953	4	+	Srrm2	ENSMUST00000190686.6	introns	NA
chr17	24720108	24720116	9	+	Rps2	ENSMUST00000170715.7	fiveUTRs	ribosome proteins
chr17	24720277	24720299	23	+	Rps2	ENSMUST00000170715.7	cds	ribosome proteins
chr17	25844456	25844457	2	-	Rhot2	ENSMUST00000043897.15	fiveUTRs	signalling
chr17	27556623	27556627	5	+	Hmga1	ENSMUST00000118599.8	fiveUTRs	other
chr17	27631228	27631229	2	-	Gm49804	ENSMUST00000233710.1	cds	NA
chr17	27631228	27631229	2	-	Rps10	ENSMUST00000114882.8	cds	ribosome proteins
chr17	27631228	27631229	2	-	Rps10	ENSMUST00000025052.13	introns	ribosome proteins
chr17	27632282	27632299	18	-	Gm49804	ENSMUST00000233710.1	cds	NA
chr17	27632282	27632299	18	-	Rps10	ENSMUST00000114882.8	cds	ribosome proteins
chr17	27634357	27634358	2	-	Gm49804	ENSMUST00000233710.1	cds	NA
[truncated: 713 more rows]

[truncated: 6 more sheets: Table4. sRNA in CD4 naive, Table5. Ribosome footprinting, Table6. Naive CD4 proteomics, Table7. Activated CD4 proteomi, Table8. RiboMegaSEC proteomics, Table9. PSU seq]
